# Supplementary material for: In search of a Drosophila core cellular network with single-cell transcriptome data
Source: G3 (Bethesda). 2022 Aug 17;12(10):jkac212. doi: 10.1093/g3journal/jkac212 (PMC9526075; doi:10.1093/g3journal/jkac212)
Supplement: jkac212_Supplemental_Tables [file jkac212_supplemental_tables.xlsx]

## Sheet: Index
Table S1. Gene pairs in the Brain, Davie et al. 2018 data set.
Table S2. Gene member information for each brain core module.
Table S3. Enriched GO terms for each brain core module.
Table S4. Gene member age information for each brain core module.
Table S5. Gene pairs in the Brain, Baker et al. 2021 data set.
Table S6. Gene pairs in the Head, Li et al. 2022 data set.
Table S7. Gene pairs in the Body Li et al. 2022 data set.
Table S8. Overlapped genes among all four datasets.
Table S9. Overlapped edges among all four datasets.

## Sheet: Table S1
Gene1	Gene2
14-3-3epsilon	7B2
14-3-3epsilon	Act5C
14-3-3epsilon	amon
14-3-3epsilon	Appl
14-3-3epsilon	Cals
14-3-3epsilon	CG12038
14-3-3epsilon	CG15628
14-3-3epsilon	CG2269
14-3-3epsilon	CG2852
14-3-3epsilon	CG30172
14-3-3epsilon	CG32809
14-3-3epsilon	CG43324
14-3-3epsilon	CG7646
14-3-3epsilon	lncRNA:CR31451
14-3-3epsilon	Df31
14-3-3epsilon	fax
14-3-3epsilon	Fkbp12
14-3-3epsilon	Gbeta13F
14-3-3epsilon	IA-2
14-3-3epsilon	kri
14-3-3epsilon	miple1
14-3-3epsilon	nAChRalpha6
14-3-3epsilon	Nlp
14-3-3epsilon	Pdp1
14-3-3epsilon	Ric
14-3-3epsilon	tutl
14-3-3zeta	5PtaseI
14-3-3zeta	7B2
14-3-3zeta	Ac3
14-3-3zeta	AdipoR
14-3-3zeta	AdSS
14-3-3zeta	AIMP3
14-3-3zeta	alc
14-3-3zeta	alphaSnap
14-3-3zeta	amon
14-3-3zeta	Ank2
14-3-3zeta	AP-1-2beta
14-3-3zeta	AP-2sigma
14-3-3zeta	Arf102F
14-3-3zeta	arm
14-3-3zeta	Atg8a
14-3-3zeta	ATPsynC
14-3-3zeta	ATPsynD
14-3-3zeta	ATPsynO
14-3-3zeta	Bacc
14-3-3zeta	Bgb
14-3-3zeta	BI-1
14-3-3zeta	blw
14-3-3zeta	CaMKII
14-3-3zeta	CanB
14-3-3zeta	Cbp53E
14-3-3zeta	CD98hc
14-3-3zeta	Cds
14-3-3zeta	CG10077
14-3-3zeta	CG10340
14-3-3zeta	CG11099
14-3-3zeta	CG11658
14-3-3zeta	CG12194
14-3-3zeta	CG12605
14-3-3zeta	CG1265
14-3-3zeta	CG13585
14-3-3zeta	jus
14-3-3zeta	CG14767
14-3-3zeta	Ypel
14-3-3zeta	CG15628
14-3-3zeta	CG15772
14-3-3zeta	CG16935
14-3-3zeta	CG1695
14-3-3zeta	CG17272
14-3-3zeta	CG17294
14-3-3zeta	CG17841
14-3-3zeta	CG18766
14-3-3zeta	CG1943
14-3-3zeta	CG2017
14-3-3zeta	CG2269
14-3-3zeta	CG30172
14-3-3zeta	CG31030
14-3-3zeta	CG31140
14-3-3zeta	CG31324
14-3-3zeta	CG31808
14-3-3zeta	CG31855
14-3-3zeta	CG32278
14-3-3zeta	CG32485
14-3-3zeta	CG32700
14-3-3zeta	CG33181
14-3-3zeta	CG33543
14-3-3zeta	CG34159
14-3-3zeta	CG34293
14-3-3zeta	CG3625
14-3-3zeta	CG3662
14-3-3zeta	CG3703
14-3-3zeta	CG3793
14-3-3zeta	CG3860
14-3-3zeta	CG40498
14-3-3zeta	CG42322
14-3-3zeta	CG42361
14-3-3zeta	CG42450
14-3-3zeta	OtopLa
14-3-3zeta	CG42541
14-3-3zeta	CG43324
14-3-3zeta	CG4502
14-3-3zeta	CG46280
14-3-3zeta	Agpat3
14-3-3zeta	CG5021
14-3-3zeta	Lamtor3
14-3-3zeta	CG5174
14-3-3zeta	CG6329
14-3-3zeta	CG6443
14-3-3zeta	Hou
14-3-3zeta	Prps
14-3-3zeta	CG6770
14-3-3zeta	CG7407
14-3-3zeta	CG7430
14-3-3zeta	CG7582
14-3-3zeta	CG7646
14-3-3zeta	CG7781
14-3-3zeta	Ae2
14-3-3zeta	mrva
14-3-3zeta	CG8726
14-3-3zeta	sordd1
14-3-3zeta	CG9005
14-3-3zeta	aqz
14-3-3zeta	Chmp1
14-3-3zeta	chrb
14-3-3zeta	Cirl
14-3-3zeta	CNBP
14-3-3zeta	Con
14-3-3zeta	COX5A
14-3-3zeta	cpx
14-3-3zeta	lncRNA:CR30055
14-3-3zeta	Csp
14-3-3zeta	ctp
14-3-3zeta	Cyt-c-p
14-3-3zeta	Den1
14-3-3zeta	Df31
14-3-3zeta	Dic1
14-3-3zeta	DopEcR
14-3-3zeta	dpr19
14-3-3zeta	Drat
14-3-3zeta	Droj2
14-3-3zeta	Dscam2
14-3-3zeta	dysc
14-3-3zeta	eIF3m
14-3-3zeta	Eip75B
14-3-3zeta	elm
14-3-3zeta	Eno
14-3-3zeta	fax
14-3-3zeta	Fis1
14-3-3zeta	Fkbp12
14-3-3zeta	fne
14-3-3zeta	fok
14-3-3zeta	FoxP
14-3-3zeta	Frq1
14-3-3zeta	fru
14-3-3zeta	fs(1)h
14-3-3zeta	ftz-f1
14-3-3zeta	fwe
14-3-3zeta	Galphao
14-3-3zeta	Galphas
14-3-3zeta	gammaSnap1
14-3-3zeta	Gapdh1
14-3-3zeta	Gapdh2
14-3-3zeta	Gbeta13F
14-3-3zeta	Gbeta5
14-3-3zeta	Ggamma30A
14-3-3zeta	ghi
14-3-3zeta	Glut4EF
14-3-3zeta	GlyP
14-3-3zeta	Grx1
14-3-3zeta	Gs1
14-3-3zeta	Gycalpha99B
14-3-3zeta	Hasp
14-3-3zeta	HmgZ
14-3-3zeta	HPS1
14-3-3zeta	Hrb27C
14-3-3zeta	Hsp60A
14-3-3zeta	IA-2
14-3-3zeta	igl
14-3-3zeta	Ih
14-3-3zeta	Inos
14-3-3zeta	jagn
14-3-3zeta	jdp
14-3-3zeta	jeb
14-3-3zeta	jim
14-3-3zeta	Kank
14-3-3zeta	Ktl
14-3-3zeta	Idh3a
14-3-3zeta	Lamp1
14-3-3zeta	lap
14-3-3zeta	lgs
14-3-3zeta	lola
14-3-3zeta	lolal
14-3-3zeta	lwr
14-3-3zeta	mbf1
14-3-3zeta	mei-P26
14-3-3zeta	miple1
14-3-3zeta	Mlf
14-3-3zeta	Mnn1
14-3-3zeta	Msp300
14-3-3zeta	mtd
14-3-3zeta	mts
14-3-3zeta	nAChRalpha5
14-3-3zeta	nAChRalpha6
14-3-3zeta	nAChRalpha7
14-3-3zeta	NaCP60E
14-3-3zeta	Nckx30C
14-3-3zeta	ND-B18
14-3-3zeta	Ndfip
14-3-3zeta	Nipped-B
14-3-3zeta	Nlg2
14-3-3zeta	nrv3
14-3-3zeta	nSyb
14-3-3zeta	Ntf-2
14-3-3zeta	Nxt1
14-3-3zeta	Obp44a
14-3-3zeta	para
14-3-3zeta	Pcd
14-3-3zeta	Pdcd4
14-3-3zeta	Pdp1
14-3-3zeta	Pfdn6
14-3-3zeta	Pgi
14-3-3zeta	Pgk
14-3-3zeta	Pglym78
14-3-3zeta	Pis
14-3-3zeta	Pka-R1
14-3-3zeta	Pka-R2
14-3-3zeta	Pkc98E
14-3-3zeta	PMCA
14-3-3zeta	porin
14-3-3zeta	Pp1alpha-96A
14-3-3zeta	PPP1R15
14-3-3zeta	ps
14-3-3zeta	PyK
14-3-3zeta	qkr58E-3
14-3-3zeta	qvr
14-3-3zeta	Rab14
14-3-3zeta	Rab2
14-3-3zeta	Rab3
14-3-3zeta	Rab5
14-3-3zeta	Rab7
14-3-3zeta	RabX4
14-3-3zeta	Rack1
14-3-3zeta	Rad23
14-3-3zeta	Rap1
14-3-3zeta	Rbp1-like
14-3-3zeta	Rbp6
14-3-3zeta	rdgB
14-3-3zeta	Rdl
14-3-3zeta	ReepA
14-3-3zeta	RhoGAP71E
14-3-3zeta	Ric
14-3-3zeta	ringer
14-3-3zeta	Rlip
14-3-3zeta	Rm62
14-3-3zeta	RNASEK
14-3-3zeta	robl
14-3-3zeta	Rop
14-3-3zeta	lncRNA:roX1
14-3-3zeta	RpL12
14-3-3zeta	RpL13
14-3-3zeta	RpL14
14-3-3zeta	RpL17
14-3-3zeta	RpL18
14-3-3zeta	RpL18A
14-3-3zeta	RpL21
14-3-3zeta	RpL22
14-3-3zeta	RpL23A
14-3-3zeta	RpL26
14-3-3zeta	RpL27
14-3-3zeta	RpL27A
14-3-3zeta	RpL28
14-3-3zeta	RpL3
14-3-3zeta	RpL31
14-3-3zeta	RpL32
14-3-3zeta	RpL34b
14-3-3zeta	RpL35
14-3-3zeta	RpL36A
14-3-3zeta	RpL38
14-3-3zeta	RpL4
14-3-3zeta	RpL5
14-3-3zeta	RpL6
14-3-3zeta	RpL7
14-3-3zeta	RpL7A
14-3-3zeta	RpL8
14-3-3zeta	RpL9
14-3-3zeta	RpLP0
14-3-3zeta	RpLP1
14-3-3zeta	RpS10b
14-3-3zeta	RpS11
14-3-3zeta	RpS12
14-3-3zeta	RpS14a
14-3-3zeta	RpS14b
14-3-3zeta	RpS15
14-3-3zeta	RpS15Aa
14-3-3zeta	RpS16
14-3-3zeta	RpS17
14-3-3zeta	RpS19a
14-3-3zeta	RpS2
14-3-3zeta	RpS20
14-3-3zeta	RpS21
14-3-3zeta	RpS24
14-3-3zeta	RpS26
14-3-3zeta	RpS28b
14-3-3zeta	RpS29
14-3-3zeta	RpS3
14-3-3zeta	RpS30
14-3-3zeta	RpS3A
14-3-3zeta	RpS4
14-3-3zeta	RpS5a
14-3-3zeta	RpS6
14-3-3zeta	RpS8
14-3-3zeta	RpS9
14-3-3zeta	Sap47
14-3-3zeta	sau
14-3-3zeta	Scgbeta
14-3-3zeta	Scsalpha1
14-3-3zeta	SelR
14-3-3zeta	Sema1a
14-3-3zeta	sesB
14-3-3zeta	Sh
14-3-3zeta	shakB
14-3-3zeta	shi
14-3-3zeta	ScsbetaA
14-3-3zeta	SkpA
14-3-3zeta	slo
14-3-3zeta	Smox
14-3-3zeta	Socs36E
14-3-3zeta	Sod1
14-3-3zeta	sqd
14-3-3zeta	sra
14-3-3zeta	ssx
14-3-3zeta	sta
14-3-3zeta	STUB1
14-3-3zeta	su(w[a])
14-3-3zeta	Syp
14-3-3zeta	Tctp
14-3-3zeta	TfIIA-S
14-3-3zeta	TM4SF
14-3-3zeta	Serinc
14-3-3zeta	Tpi
14-3-3zeta	Tsp42Ee
14-3-3zeta	Tsp42Ej
14-3-3zeta	Tsp97E
14-3-3zeta	Ubc10
14-3-3zeta	Ufd1
14-3-3zeta	unc-13
14-3-3zeta	Unr
14-3-3zeta	veli
14-3-3zeta	Vha100-1
14-3-3zeta	Vha13
14-3-3zeta	Vha14-1
14-3-3zeta	Vha16-1
14-3-3zeta	Vha36-1
14-3-3zeta	Vha44
14-3-3zeta	Vha55
14-3-3zeta	Vha68-1
14-3-3zeta	VhaAC39-1
14-3-3zeta	VhaAC45
14-3-3zeta	ATP6AP2
14-3-3zeta	VhaM9.7-a
14-3-3zeta	VhaPPA1-1
14-3-3zeta	VhaSFD
14-3-3zeta	vig
14-3-3zeta	vih
14-3-3zeta	Yippee
5PtaseI	CaMKII
5PtaseI	CanB
5PtaseI	CG17294
5PtaseI	CG1943
5PtaseI	CG3662
5PtaseI	CG42361
5PtaseI	CG7646
5PtaseI	ctp
5PtaseI	Dic1
5PtaseI	Gapdh2
5PtaseI	Gbeta5
5PtaseI	Gycalpha99B
5PtaseI	ringer
5PtaseI	TM4SF
7B2	Act5C
7B2	Alg-2
7B2	Alk
7B2	amon
7B2	Ank2
7B2	Appl
7B2	Arf79F
7B2	Argk1
7B2	Atox1
7B2	awd
7B2	Bacc
7B2	brat
7B2	CadN
7B2	Calr
7B2	Cals
7B2	CanB
7B2	cathD
7B2	CG10077
7B2	CG11000
7B2	CG11151
7B2	CG11360
7B2	CG12038
7B2	CG12071
7B2	CG12194
7B2	CG12605
7B2	CG13928
7B2	jus
7B2	CG14762
7B2	CG15098
7B2	CG15628
7B2	CG16779
7B2	aus
7B2	CG17841
7B2	CG1943
7B2	CG2269
7B2	CG2852
7B2	CG2918
7B2	CG30172
7B2	CG31030
7B2	CG31140
7B2	CG31221
7B2	CG32017
7B2	CG32432
7B2	CG32485
7B2	CG3262
7B2	CG32647
7B2	CG32700
7B2	CG32809
7B2	CG33181
7B2	CG33199
7B2	CG33543
7B2	CG40498
7B2	CG42260
7B2	CG42361
7B2	mtgo
7B2	CG42392
7B2	OtopLa
7B2	CG42540
7B2	CG43066
7B2	CG43324
7B2	Stacl
7B2	CG43737
7B2	CG4577
7B2	CG4612
7B2	CG5174
7B2	CG6329
7B2	CG7646
7B2	Srrm234
7B2	CG7990
7B2	CG8726
7B2	Lrp4
7B2	CG9391
7B2	CG9813
7B2	CG9919
7B2	CHOp24
7B2	cindr
7B2	Cirl
7B2	Cnx99A
7B2	Con
7B2	COX5A
7B2	Cp1
7B2	cpo
7B2	cpx
7B2	lncRNA:CR31451
7B2	ctp
7B2	CtsB
7B2	Cyp1
7B2	Df31
7B2	Dop2R
7B2	DopEcR
7B2	dpr19
7B2	dpr7
7B2	eca
7B2	eEF1alpha1
7B2	eEF1alpha2
7B2	eIF4EHP
7B2	Eip75B
7B2	elav
7B2	ERp60
7B2	fax
7B2	Fer1HCH
7B2	Fer2LCH
7B2	Flo1
7B2	fne
7B2	Frq1
7B2	ftz-f1
7B2	Gbeta13F
7B2	Gdi
7B2	Ggamma1
7B2	Ggamma30A
7B2	Hasp
7B2	His4r
7B2	HmgZ
7B2	Hs3st-A
7B2	Hsc70-3
7B2	IA-2
7B2	Ih
7B2	inaE
7B2	IscU
7B2	Jafrac1
7B2	jdp
7B2	jeb
7B2	l(1)G0320
7B2	LTV1
7B2	Manf
7B2	mei-P26
7B2	miple1
7B2	Mnn1
7B2	mspo
7B2	Nacalpha
7B2	nAChRalpha5
7B2	nAChRalpha6
7B2	nAChRbeta1
7B2	NaCP60E
7B2	Nca
7B2	Nckx30C
7B2	ND-23
7B2	NFAT
7B2	Nlg3
7B2	Nlp
7B2	lncRNA:noe
7B2	nrv3
7B2	NUCB1
7B2	Pal2
7B2	para
7B2	Pcd
7B2	Pdcd4
7B2	Pdi
7B2	Pdp1
7B2	Pep
7B2	Pka-R1
7B2	ps
7B2	pum
7B2	Pur-alpha
7B2	qvr
7B2	Rab26
7B2	Rab3
7B2	Rbp1-like
7B2	Rbp6
7B2	Rbp9
7B2	RhoGAP71E
7B2	RhoGAPp190
7B2	Ric
7B2	Rim
7B2	Rlip
7B2	Rm62
7B2	RpL10Ab
7B2	RpL24-like
7B2	RpL30
7B2	RpL4
7B2	RpL7A
7B2	RpLP0
7B2	RpLP2
7B2	RpS10b
7B2	RpS11
7B2	RpS12
7B2	RpS13
7B2	RpS15
7B2	RpS17
7B2	RpS20
7B2	RpS8
7B2	Scgbeta
7B2	Sdc
7B2	Septin2
7B2	SF2
7B2	Sh
7B2	shakB
7B2	shi
7B2	sif
7B2	smog
7B2	Smox
7B2	Snap25
7B2	Spase22-23
7B2	Spn
7B2	Spred
7B2	ssx
7B2	Su(var)205
7B2	svr
7B2	Syngr
7B2	Syt1
7B2	Syt7
7B2	Syx1A
7B2	Tapdelta
7B2	Teh1
7B2	Teh2
7B2	Ten-a
7B2	Tsp42Ee
7B2	Tsp97E
7B2	tutl
7B2	twr
7B2	VhaAC45
7B2	ATP6AP2
7B2	VhaM9.7-a
7B2	Ythdc1
cass	Acn
cass	Ank2
cass	Appl
cass	Atg8a
cass	brat
cass	CG10077
cass	CG11360
cass	Ypel
cass	CG31808
cass	CG32809
cass	CG3662
cass	CG3793
cass	OtopLa
cass	CG42724
cass	CG6329
cass	Prps
cass	CG7781
cass	CG9813
cass	CNBP
cass	cpx
cass	Cyp1
cass	Cyt-c-p
cass	eEF1alpha1
cass	eEF1alpha2
cass	elav
cass	Eno
cass	Fas1
cass	Fis1
cass	fne
cass	FoxP
cass	Gapdh1
cass	Glut4EF
cass	His4r
cass	Hrb27C
cass	nAChRalpha5
cass	nrv3
cass	Pgk
cass	PyK
cass	qvr
cass	Rbp1
cass	Rbp1-like
cass	Rbp9
cass	Rm62
cass	RpL12
cass	RpL18
cass	RpL18A
cass	RpL22
cass	RpL23A
cass	RpL26
cass	RpL27
cass	RpL31
cass	RpL32
cass	RpL4
cass	RpL7A
cass	RpL8
cass	RpL9
cass	RpLP0
cass	RpS10b
cass	RpS11
cass	RpS12
cass	RpS14a
cass	RpS14b
cass	RpS15
cass	RpS16
cass	RpS17
cass	RpS19a
cass	RpS20
cass	RpS24
cass	RpS29
cass	RpS3
cass	RpS30
cass	RpS5a
cass	RpS6
cass	RpS8
cass	RpS9
cass	Sap47
cass	Sh
cass	shi
cass	slo
cass	Snap25
cass	sqd
cass	sta
cass	su(w[a])
cass	Syp
cass	Syx1A
cass	Tctp
cass	TM4SF
cass	Tpi
cass	Uhg5
cass	unc-13
cass	Vha13
cass	Vha14-1
cass	Vha16-1
cass	Vha44
cass	Vha68-1
cass	Ythdc1
Ac3	Alk
Ac3	CanB
Ac3	CG12004
Ac3	CG12531
Ac3	CG1265
Ac3	CG1695
Ac3	CG2269
Ac3	CG30172
Ac3	CG31140
Ac3	CG42361
Ac3	CG43324
Ac3	CG7407
Ac3	Lrp4
Ac3	chinmo
Ac3	Cow
Ac3	dpr21
Ac3	fax
Ac3	Galphao
Ac3	Gbeta5
Ac3	GluClalpha
Ac3	Gycalpha99B
Ac3	Hasp
Ac3	igl
Ac3	jef
Ac3	jim
Ac3	Mlf
Ac3	mRpS28
Ac3	Nlg2
Ac3	Rab3
Ac3	Tsp97E
Ac3	unc-104
Ac3	Vha68-1
AcCoAS	ATPCL
AcCoAS	CG12194
AcCoAS	CG14762
AcCoAS	CG31221
AcCoAS	CG32485
AcCoAS	Ae2
AcCoAS	jeb
AcCoAS	Kank
AcCoAS	Scsalpha1
AcCoAS	ScsbetaA
AcCoAS	Vha100-1
AcCoAS	Vha68-1
Ace	Atpalpha
Ace	Camta
Ace	Cbp53E
Ace	CG10804
Ace	CG11000
Ace	jus
Ace	CG14762
Ace	CG14989
Ace	CG16779
Ace	CG31140
Ace	CG31221
Ace	CG32017
Ace	CG43066
Ace	stol
Ace	cpo
Ace	cpx
Ace	lncRNA:CR31451
Ace	fend
Ace	futsch
Ace	Ggamma1
Ace	Ggamma30A
Ace	heph
Ace	Hs3st-A
Ace	Ih
Ace	jeb
Ace	Kank
Ace	Ktl
Ace	nAChRalpha7
Ace	Nckx30C
Ace	nSyb
Ace	para
Ace	ps
Ace	qvr
Ace	Rbp6
Ace	Rdl
Ace	slgA
Ace	Snap25
Ace	Syt1
Ace	VGlut
Acn	Ank2
Acn	CaMKII
Acn	CG10077
Acn	CG11360
Acn	aus
Acn	CG32809
Acn	CG3662
Acn	CG3793
Acn	CNBP
Acn	Cyp1
Acn	eEF1alpha2
Acn	elav
Acn	fne
Acn	Glut4EF
Acn	His4r
Acn	Hrb27C
Acn	Nacalpha
Acn	nAChRalpha5
Acn	nrv3
Acn	Rbp1-like
Acn	Rbp9
Acn	Rm62
Acn	RpL18
Acn	RpL18A
Acn	RpL23A
Acn	RpL26
Acn	RpL27
Acn	RpL31
Acn	RpL32
Acn	RpL4
Acn	RpL7
Acn	RpL7A
Acn	RpL8
Acn	RpL9
Acn	RpLP0
Acn	RpS10b
Acn	RpS11
Acn	RpS12
Acn	RpS15
Acn	RpS15Aa
Acn	RpS16
Acn	RpS19a
Acn	RpS21
Acn	RpS24
Acn	RpS29
Acn	RpS3
Acn	RpS4
Acn	RpS5a
Acn	RpS6
Acn	RpS8
Acn	Sap47
Acn	shi
Acn	slo
Acn	sqd
Acn	Syp
Acn	TM4SF
Acn	Vha13
Acn	Vha14-1
Acn	Vha16-1
Acn	Vha44
Acn	Vha68-1
mAcon1	Alas
mAcon1	AnxB10
mAcon1	Argk1
mAcon1	Atpalpha
mAcon1	ATPsynB
mAcon1	ATPsynC
mAcon1	ATPsynCF6
mAcon1	ATPsynD
mAcon1	ATPsyndelta
mAcon1	ATPsynE
mAcon1	ATPsynF
mAcon1	ATPsynG
mAcon1	ATPsyngamma
mAcon1	ATPsynO
mAcon1	awd
mAcon1	betaTub56D
mAcon1	blw
mAcon1	CG10075
mAcon1	nebu
mAcon1	CG11267
mAcon1	CG11722
mAcon1	CG11752
mAcon1	CG13220
mAcon1	CG13365
mAcon1	CG13623
mAcon1	CG14407
mAcon1	CG14483
mAcon1	CG14757
mAcon1	CG14817
mAcon1	CG15456
mAcon1	CG15908
mAcon1	CG2076
mAcon1	CG33181
mAcon1	CG33199
mAcon1	CG34132
mAcon1	CG34150
mAcon1	CG34228
mAcon1	CG42795
mAcon1	CG43066
mAcon1	CG44242
mAcon1	Chchd2
mAcon1	CG5028
mAcon1	CG5065
mAcon1	CG5214
mAcon1	Mic26-27
mAcon1	CG6044
mAcon1	CG6115
mAcon1	CG6329
mAcon1	CG6330
mAcon1	CG6878
mAcon1	CG7430
mAcon1	CG7630
mAcon1	CG7920
mAcon1	CG8245
mAcon1	CG9034
mAcon1	Cox17
mAcon1	CG9921
mAcon1	Chchd3
mAcon1	Cisd2
mAcon1	comt
mAcon1	COX4
mAcon1	COX5A
mAcon1	COX5B
mAcon1	COX6B
mAcon1	COX7A
mAcon1	COX7C
mAcon1	COX8
mAcon1	CR41597
mAcon1	CRIF
mAcon1	ctp
mAcon1	cype
mAcon1	Cyt-c-p
mAcon1	DnaJ-H
mAcon1	eEF1beta
mAcon1	eEF1gamma
mAcon1	eIF3i
mAcon1	eIF3l
mAcon1	Fie
mAcon1	Frq1
mAcon1	Gabat
mAcon1	Hex-A
mAcon1	Hsc70-5
mAcon1	Hsp60A
mAcon1	Idh3b
mAcon1	Ip259
mAcon1	IscU
mAcon1	kdn
mAcon1	Idh3a
mAcon1	Pdha
mAcon1	l(2)37Cc
mAcon1	l(2)k09913
mAcon1	levy
mAcon1	MagR
mAcon1	Mdh1
mAcon1	mEFTs
mAcon1	mEFTu1
mAcon1	Mpcp2
mAcon1	mRpL12
mAcon1	mRpL13
mAcon1	mRpL14
mAcon1	mRpL17
mAcon1	mRpL2
mAcon1	mRpL23
mAcon1	mRpL27
mAcon1	mRpL34
mAcon1	mRpL4
mAcon1	mRpL41
mAcon1	mRpL47
mAcon1	mRpL49
mAcon1	mRpS14
mAcon1	mRpS18A
mAcon1	mRpS24
mAcon1	mRpS25
mAcon1	mRpS28
mAcon1	mRpS33
mAcon1	mRpS5
mAcon1	mRpS6
mAcon1	mRpS7
mAcon1	Mtch
mAcon1	muc
mAcon1	ND-13A
mAcon1	ND-13B
mAcon1	ND-15
mAcon1	ND-18
mAcon1	ND-19
mAcon1	ND-20
mAcon1	ND-23
mAcon1	ND-24
mAcon1	ND-30
mAcon1	ND-39
mAcon1	ND-42
mAcon1	ND-49
mAcon1	ND-51
mAcon1	ND-75
mAcon1	ND-ACP
mAcon1	ND-ASHI
mAcon1	ND-B12
mAcon1	ND-B14.5A
mAcon1	ND-B14.5B
mAcon1	ND-B14.7
mAcon1	ND-B15
mAcon1	ND-B17
mAcon1	ND-B17.2
mAcon1	ND-B22
mAcon1	ND-MLRQ
mAcon1	ND-MWFE
mAcon1	ND-PDSW
mAcon1	ND-SGDH
mAcon1	Neb-cGP
mAcon1	lncRNA:noe
mAcon1	NP15.6
mAcon1	nrv3
mAcon1	Opa1
mAcon1	ox
mAcon1	P32
mAcon1	P5CDh1
mAcon1	Pcyt1
mAcon1	Pect
mAcon1	Pex19
mAcon1	Phb2
mAcon1	POLDIP2
mAcon1	porin
mAcon1	Prx3
mAcon1	QIL1
mAcon1	Rack1
mAcon1	RFeSP
mAcon1	Roe1
mAcon1	roh
mAcon1	RpL12
mAcon1	RpL14
mAcon1	RpL21
mAcon1	RpL29
mAcon1	RpL34a
mAcon1	RpL35
mAcon1	RpL4
mAcon1	RpL5
mAcon1	RpL7A
mAcon1	RpS12
mAcon1	RpS15Aa
mAcon1	RpS2
mAcon1	RpS27A
mAcon1	RpS28b
mAcon1	RpS6
mAcon1	Sam-S
mAcon1	Scsalpha1
mAcon1	SdhA
mAcon1	SdhB
mAcon1	SdhC
mAcon1	SdhD
mAcon1	sesB
mAcon1	slgA
mAcon1	Sod2
mAcon1	spen
mAcon1	Ssadh
mAcon1	Tim8
mAcon1	Tom40
mAcon1	Tom7
mAcon1	Urod
mAcon1	UQCR-14
mAcon1	UQCR-6.4
mAcon1	UQCR-C1
mAcon1	UQCR-C2
mAcon1	UQCR-Q
Acsl	COX6B
Acsl	Eno
Act5C	alc
Act5C	alphaTub84B
Act5C	Ank2
Act5C	Atg8a
Act5C	awd
Act5C	betaTub56D
Act5C	brat
Act5C	Calr
Act5C	CaMKII
Act5C	cathD
Act5C	Cchl
Act5C	CG10077
Act5C	CG11360
Act5C	CG12822
Act5C	Ypel
Act5C	CG1927
Act5C	CG2852
Act5C	HINT1
Act5C	CG2918
Act5C	CG31808
Act5C	Dpm3
Act5C	CG3662
Act5C	CG3793
Act5C	OtopLa
Act5C	CG42724
Act5C	CG43324
Act5C	CG4577
Act5C	CG6329
Act5C	CG9005
Act5C	CG9328
Act5C	CG9391
Act5C	CG9813
Act5C	cindr
Act5C	CNBP
Act5C	cpx
Act5C	ctp
Act5C	Cyp1
Act5C	Cyt-c-p
Act5C	Df31
Act5C	eEF1alpha1
Act5C	eEF1alpha2
Act5C	eEF1beta
Act5C	eIF3f1
Act5C	eIF3m
Act5C	Eip75B
Act5C	elav
Act5C	ERp60
Act5C	Fas1
Act5C	fax
Act5C	Fer1HCH
Act5C	Fis1
Act5C	fne
Act5C	Gapdh1
Act5C	Hel25E
Act5C	His4r
Act5C	HmgD
Act5C	Hrb27C
Act5C	Hsc70-3
Act5C	IA-2
Act5C	Jafrac1
Act5C	l(1)G0320
Act5C	lola
Act5C	Mnn1
Act5C	Msp300
Act5C	Nacalpha
Act5C	nAChRalpha5
Act5C	Nipsnap
Act5C	Nlp
Act5C	nrv3
Act5C	nSyb
Act5C	NUCB1
Act5C	pAbp
Act5C	Pdi
Act5C	Pgk
Act5C	PPP4R2r
Act5C	Pur-alpha
Act5C	Rack1
Act5C	Rbp1-like
Act5C	Rbp9
Act5C	rin
Act5C	Rm62
Act5C	RNASEK
Act5C	RpL10Ab
Act5C	RpL12
Act5C	RpL13
Act5C	RpL13A
Act5C	RpL14
Act5C	RpL17
Act5C	RpL18
Act5C	RpL18A
Act5C	RpL21
Act5C	RpL22
Act5C	RpL23A
Act5C	RpL26
Act5C	RpL27
Act5C	RpL27A
Act5C	RpL3
Act5C	RpL30
Act5C	RpL31
Act5C	RpL32
Act5C	RpL35
Act5C	RpL35A
Act5C	RpL39
Act5C	RpL4
Act5C	RpL5
Act5C	RpL6
Act5C	RpL7
Act5C	RpL7A
Act5C	RpL8
Act5C	RpL9
Act5C	RpLP0
Act5C	RpLP1
Act5C	RpLP2
Act5C	RpS10b
Act5C	RpS11
Act5C	RpS12
Act5C	RpS13
Act5C	RpS14a
Act5C	RpS14b
Act5C	RpS15
Act5C	RpS15Aa
Act5C	RpS16
Act5C	RpS17
Act5C	RpS19a
Act5C	RpS2
Act5C	RpS20
Act5C	RpS21
Act5C	RpS23
Act5C	RpS24
Act5C	RpS28b
Act5C	RpS29
Act5C	RpS3
Act5C	RpS30
Act5C	RpS3A
Act5C	RpS4
Act5C	RpS5a
Act5C	RpS6
Act5C	RpS8
Act5C	RpS9
Act5C	Sap47
Act5C	Sh
Act5C	shi
Act5C	sif
Act5C	sky
Act5C	slo
Act5C	Sumo
Act5C	Snap25
Act5C	Spn
Act5C	Spred
Act5C	sqd
Act5C	sta
Act5C	Su(var)205
Act5C	svr
Act5C	Syp
Act5C	Syt7
Act5C	Syx1A
Act5C	Tctp
Act5C	TM4SF
Act5C	Uhg5
Act5C	unc-13
Act5C	Unr
Act5C	Vha13
Act5C	Vha14-1
Act5C	Vha16-1
Act5C	Vha36-1
Act5C	Vha44
Act5C	Vha68-1
Act5C	viaf
Act5C	Xrp1
Act5C	yps
Act5C	ytr
Acyp2	AP-2sigma
Acyp2	Atg8a
Acyp2	ATPsynCF6
Acyp2	ATPsynD
Acyp2	ATPsynO
Acyp2	CG10340
Acyp2	CG1265
Acyp2	CG14767
Acyp2	CG42361
Acyp2	CG7582
Acyp2	Cisd2
Acyp2	COX7C
Acyp2	Cyt-c-p
Acyp2	Dic1
Acyp2	Drat
Acyp2	elm
Acyp2	Eno
Acyp2	Fkbp12
Acyp2	Gbeta5
Acyp2	Glut4EF
Acyp2	Gpdh1
Acyp2	Gs1
Acyp2	mRpL28
Acyp2	ND-18
Acyp2	ND-19
Acyp2	ND-24
Acyp2	ND-30
Acyp2	ND-42
Acyp2	NP15.6
Acyp2	Pfdn1
Acyp2	Pfdn6
Acyp2	Pgk
Acyp2	porin
Acyp2	QIL1
Acyp2	Scsalpha1
Acyp2	SkpA
Acyp2	TfIIA-S
Acyp2	Tpi
Acyp2	Trx-2
Acyp2	UQCR-11
Acyp2	UQCR-14
Acyp2	veli
Acyp2	Vha14-1
Acyp2	Vha36-1
AdipoR	AP-2sigma
AdipoR	CG1265
AdipoR	CG14767
AdipoR	CG31808
AdipoR	CG3793
AdipoR	CG3860
AdipoR	CG42361
AdipoR	CG7407
AdipoR	Ae2
AdipoR	Dic1
AdipoR	elm
AdipoR	sotv
AdipoR	Gapdh2
AdipoR	Gbeta5
AdipoR	Glut4EF
AdipoR	GlyP
AdipoR	Hasp
AdipoR	jdp
AdipoR	jim
AdipoR	Idh3a
AdipoR	l(2)k14505
AdipoR	Mlf
AdipoR	mRpL24
AdipoR	Pgi
AdipoR	Pgk
AdipoR	Pglym78
AdipoR	Pis
AdipoR	porin
AdipoR	Rab3
AdipoR	ringer
AdipoR	Scsalpha1
AdipoR	SkpA
AdipoR	sra
AdipoR	TfIIA-S
AdipoR	Tpi
AdipoR	Trs31
AdipoR	Trx-2
AdipoR	veli
AdipoR	Vha13
AdipoR	Vha16-1
AdipoR	Vha36-1
AdipoR	Vha68-1
AdipoR	Yippee
AdSS	AP-2sigma
AdSS	Atg8a
AdSS	bsk
AdSS	Cbp20
AdSS	Cds
AdSS	CG10098
AdSS	CG10340
AdSS	CG11151
AdSS	CG11658
AdSS	CG1265
AdSS	CG14207
AdSS	CG14767
AdSS	CG16935
AdSS	CG17294
AdSS	CG17841
AdSS	CG32485
AdSS	CG3262
AdSS	CG42361
AdSS	CG7407
AdSS	ReepB
AdSS	sordd1
AdSS	Dic1
AdSS	E2f1
AdSS	Gapdh2
AdSS	Glut4EF
AdSS	GlyP
AdSS	Inos
AdSS	mRpL30
AdSS	P5cr
AdSS	Pcd
AdSS	Pcmt
AdSS	Pgi
AdSS	Pis
AdSS	prel
AdSS	Rab3
AdSS	rdgB
AdSS	robl
AdSS	Scsalpha1
AdSS	SkpA
AdSS	TfIIA-S
AdSS	veli
AdSS	VhaAC45
Adk3	ATPsynG
Adk3	CG11752
Adk3	CG14757
Adk3	CG9034
Adk3	ND-B12
Adk3	ND-PDSW
Adk3	Yeti
Aef1	CG1265
AIMP3	AP-2sigma
AIMP3	Atg18b
AIMP3	Atg8a
AIMP3	CG11658
AIMP3	CG1265
AIMP3	CG12822
AIMP3	CG17294
AIMP3	CG31808
AIMP3	CG3662
AIMP3	CG3793
AIMP3	CG42361
AIMP3	CG7582
AIMP3	sordd1
AIMP3	Cyt-c-p
AIMP3	Droj2
AIMP3	Dscam2
AIMP3	elm
AIMP3	gammaSnap1
AIMP3	Gapdh1
AIMP3	Gapdh2
AIMP3	Gbeta5
AIMP3	Glut4EF
AIMP3	Gycalpha99B
AIMP3	Mlf
AIMP3	ND-B18
AIMP3	Pgi
AIMP3	Pgk
AIMP3	Pglym78
AIMP3	Pis
AIMP3	porin
AIMP3	prel
AIMP3	PyK
AIMP3	Rab2
AIMP3	Rab3
AIMP3	ringer
AIMP3	Sap47
AIMP3	SkpA
AIMP3	sra
AIMP3	TfIIA-S
AIMP3	TM4SF
AIMP3	Tpi
AIMP3	Tsp97E
AIMP3	unc-13
AIMP3	UQCR-14
AIMP3	veli
AIMP3	Vha100-1
AIMP3	Vha13
AIMP3	Vha14-1
AIMP3	Vha16-1
AIMP3	Vha36-1
AIMP3	Vha55
AIMP3	Vha68-1
AIMP3	VhaAC39-1
AIMP3	VhaM9.7-a
AIMP3	VhaSFD
AIMP3	Yippee
Alas	CG33199
Alas	Sod2
alc	alphaSnap
alc	Ank2
alc	AP-2sigma
alc	Argk1
alc	Atg18b
alc	Atg8a
alc	Atox1
alc	Atpalpha
alc	ATPsynC
alc	ATPsynD
alc	ATPsyndelta
alc	ATPsynE
alc	ATPsynF
alc	ATPsyngamma
alc	ATPsynO
alc	BI-1
alc	Blos1
alc	blw
alc	brat
alc	bsk
alc	CaMKII
alc	CanB
alc	cathD
alc	Cbp53E
alc	Cchl
alc	Cdk5alpha
alc	CG10077
alc	CG10340
alc	CG10508
alc	CG10561
alc	CG11035
alc	CG11050
alc	CG11360
alc	CG1161
alc	CG11658
alc	CG11752
alc	Pdhb
alc	CG12822
alc	CG13623
alc	CG13760
alc	CG14591
alc	Coa8
alc	Ypel
alc	CG15432
alc	CG15916
alc	CG16935
alc	CG17734
alc	CG2017
alc	CG31808
alc	CG32109
alc	CG32267
alc	CG32278
alc	CG34132
alc	CG34159
alc	CG3662
alc	CG3719
alc	CG3793
alc	CG3955
alc	CG42392
alc	CG42724
alc	CG42813
alc	CG45049
alc	CG4678
alc	CG5934
alc	CG6329
alc	Prps
alc	CG6770
alc	CG7407
alc	CG7430
alc	CG7582
alc	CG7630
alc	CG7781
alc	CG7990
alc	CG8187
alc	CG8245
alc	Naa80
alc	sordd1
alc	CG9005
alc	CG9328
alc	CG9399
alc	chrb
alc	Cisd2
alc	CkIalpha
alc	CNBP
alc	comt
alc	COX4
alc	COX5A
alc	COX5B
alc	COX6B
alc	COX7A
alc	COX7C
alc	COX8
alc	cpx
alc	lncRNA:CR30055
alc	lncRNA:CR31451
alc	Csp
alc	ctp
alc	Cyp1
alc	cype
alc	Cyt-c-p
alc	Dic1
alc	DopEcR
alc	Drat
alc	eEF1alpha1
alc	eEF1alpha2
alc	eIF3m
alc	eIF4EHP
alc	elav
alc	elm
alc	EMRE
alc	Eno
alc	Fas1
alc	Fis1
alc	fne
alc	fok
alc	fs(1)h
alc	ftz-f1
alc	fwe
alc	gammaSnap1
alc	Gapdh1
alc	Gapdh2
alc	Gbeta5
alc	Ggamma1
alc	ghi
alc	Glut4EF
alc	Gpdh1
alc	Grx1
alc	Gs1
alc	Gycalpha99B
alc	Hasp
alc	Hrb27C
alc	Idh3b
alc	igl
alc	jagn
alc	jim
alc	kcc
alc	kdn
alc	Ktl
alc	Idh3a
alc	Pdha
alc	l(2)k14505
alc	lap
alc	levy
alc	lola
alc	LTV1
alc	MagR
alc	Men-b
alc	MESK2
alc	MFS17
alc	mge
alc	Mlf
alc	mlt
alc	mmd
alc	Mob2
alc	Mpcp2
alc	lncRNA:CR34335
alc	mRpL28
alc	Msp300
alc	nAChRalpha5
alc	ND-13A
alc	ND-13B
alc	ND-15
alc	ND-18
alc	ND-19
alc	ND-20
alc	ND-30
alc	ND-42
alc	ND-ACP
alc	ND-ASHI
alc	ND-B14
alc	ND-B14.5A
alc	ND-B15
alc	ND-B16.6
alc	ND-B18
alc	Ndfip
alc	ND-MLRQ
alc	Nipped-B
alc	NP15.6
alc	nrv3
alc	nSyb
alc	Obp44a
alc	ox
alc	pAbp
alc	Pgi
alc	Pgk
alc	Pglym78
alc	Pis
alc	porin
alc	PPP1R15
alc	PrBP
alc	prel
alc	Pur-alpha
alc	PyK
alc	QIL1
alc	Rab14
alc	Rab7
alc	Rack1
alc	Rbp1-like
alc	Rbp9
alc	RFeSP
alc	rin
alc	ringer
alc	Rm62
alc	RNASEK
alc	roh
alc	Rop
alc	lncRNA:roX1
alc	RpL13
alc	RpL13A
alc	RpL15
alc	RpL18
alc	RpL18A
alc	RpL21
alc	RpL22
alc	RpL23A
alc	RpL26
alc	RpL27
alc	RpL27A
alc	RpL28
alc	RpL3
alc	RpL31
alc	RpL32
alc	RpL35
alc	RpL35A
alc	RpL39
alc	RpL4
alc	RpL6
alc	RpL7
alc	RpL7A
alc	RpL8
alc	RpL9
alc	RpLP0
alc	RpLP1
alc	RpS10b
alc	RpS11
alc	RpS12
alc	RpS14b
alc	RpS15
alc	RpS15Aa
alc	RpS16
alc	RpS17
alc	RpS19a
alc	RpS2
alc	RpS20
alc	RpS21
alc	RpS24
alc	RpS28b
alc	RpS29
alc	RpS3
alc	RpS30
alc	RpS4
alc	RpS5a
alc	RpS6
alc	RpS8
alc	RpS9
alc	Sap47
alc	sbb
alc	Scsalpha1
alc	SelR
alc	sesB
alc	Sh
alc	shi
alc	ScsbetaA
alc	sky
alc	slo
alc	Snap25
alc	Spn
alc	sqd
alc	sta
alc	stmA
alc	su(w[a])
alc	Syp
alc	Syx17
alc	Syx1A
alc	Syx6
alc	Tctp
alc	Tim17b
alc	TM4SF
alc	Tom20
alc	Tpi
alc	Tsp42Ej
alc	Ubc6
alc	Uhg5
alc	unc-13
alc	Unr
alc	UQCR-11
alc	UQCR-14
alc	UQCR-6.4
alc	UQCR-C2
alc	UQCR-Q
alc	veli
alc	Vha13
alc	Vha14-1
alc	Vha16-1
alc	Vha36-1
alc	Vha44
alc	Vha55
alc	Vha68-1
alc	VhaAC39-1
alc	VhaM9.7-b
alc	VhaPPA1-1
alc	VhaSFD
alc	vih
alc	Vps24
alc	Vti1a
alc	Yeti
alc	Yippee
Alg-2	CG18766
Alg-2	CG5174
Alg-2	Pcd
Alk	amon
Alk	Ank2
Alk	aPKC
Alk	Appl
Alk	brat
Alk	brp
Alk	Ca-alpha1D
Alk	CadN
Alk	Cals
Alk	CaMKII
Alk	CanA-14F
Alk	CG10077
Alk	CG11000
Alk	Dpp10
Alk	PAN3
Alk	CG12071
Alk	CG12531
Alk	CG16779
Alk	aus
Alk	CG2269
Alk	CG2852
Alk	CG30172
Alk	CG31140
Alk	CG32809
Alk	CG42322
Alk	OtopLa
Alk	CG42540
Alk	CG42748
Alk	CG42750
Alk	CG43324
Alk	Stacl
Alk	stol
Alk	CG7646
Alk	Lrp4
Alk	CG9646
Alk	CG9919
Alk	Cirl
Alk	Cow
Alk	cpx
Alk	lncRNA:CR31451
Alk	Cyp1
Alk	Df31
Alk	Dop2R
Alk	dpr7
Alk	dpr9
Alk	dtn
Alk	enc
Alk	fax
Alk	fne
Alk	Gdi
Alk	GluClalpha
Alk	Hasp
Alk	His4r
Alk	IA-2
Alk	jeb
Alk	kis
Alk	klar
Alk	nAChRalpha5
Alk	nAChRalpha6
Alk	Nrx-1
Alk	Pdcd4
Alk	Pdi
Alk	Plc21C
Alk	PlexA
Alk	PPP4R2r
Alk	Rab26
Alk	Rbp1-like
Alk	Rbp9
Alk	RhoGAPp190
Alk	Ric
Alk	Rim
Alk	RpLP2
Alk	RpS26
Alk	RSG7
Alk	Rtnl1
Alk	SF2
Alk	Sh
Alk	shi
Alk	simj
Alk	Snap25
Alk	Spn
Alk	Spred
Alk	unc-104
Alk	unc-119
Alk	Vap33
Alk	X11Lbeta
Alk	Ythdc1
alpha4GT1	CG17294
alpha4GT1	CG42361
alpha4GT1	Pgi
alpha4GT1	Pis
alpha4GT1	Rab3
alpha4GT1	TfIIA-S
alpha4GT1	veli
lncRNA:alphagamma-element:CR32865	CG17272
lncRNA:alphagamma-element:CR32865	CG34200
lncRNA:alphagamma-element:CR32865	CG40498
lncRNA:alphagamma-element:CR32865	CG41128
lncRNA:alphagamma-element:CR32865	Ctr9
lncRNA:alphagamma-element:CR32865	DnaJ-1
lncRNA:alphagamma-element:CR32865	Hr38
lncRNA:alphagamma-element:CR32865	Hsc70-4
lncRNA:alphagamma-element:CR32865	Hsc70Cb
lncRNA:alphagamma-element:CR32865	Hsp23
lncRNA:alphagamma-element:CR32865	Hsp26
lncRNA:alphagamma-element:CR32865	Hsp68
lncRNA:alphagamma-element:CR32865	Hsp83
lncRNA:alphagamma-element:CR32865	lncRNA:Hsromega
lncRNA:alphagamma-element:CR32865	l(1)G0469
lncRNA:alphagamma-element:CR32865	RpL41
lncRNA:alphagamma-element:CR32865	Sirup
lncRNA:alphagamma-element:CR32865	stv
lncRNA:alphagamma-element:CR32865	Syt7
lncRNA:alphagamma-element:CR32865	Yeti
alpha-Man-Ia	eIF4EHP
alpha-Man-Ib	CG42361
alphaSnap	Ank2
alphaSnap	Appl
alphaSnap	Argk1
alphaSnap	Atox1
alphaSnap	Atpalpha
alphaSnap	ATPsynC
alphaSnap	ATPsynCF6
alphaSnap	ATPsynD
alphaSnap	ATPsyndelta
alphaSnap	ATPsynE
alphaSnap	ATPsynF
alphaSnap	ATPsyngamma
alphaSnap	ATPsynO
alphaSnap	blw
alphaSnap	bol
alphaSnap	brat
alphaSnap	brp
alphaSnap	CaMKII
alphaSnap	CanA-14F
alphaSnap	Cbp53E
alphaSnap	Cchl
alphaSnap	CG11076
alphaSnap	CG11658
alphaSnap	CG11752
alphaSnap	Pdhb
alphaSnap	CG13920
alphaSnap	CG14591
alphaSnap	CG15628
alphaSnap	Apt1
alphaSnap	CG2017
alphaSnap	CG2269
alphaSnap	CG31030
alphaSnap	CG31808
alphaSnap	CG33199
alphaSnap	CG42540
alphaSnap	Stacl
alphaSnap	CG4612
alphaSnap	CG4678
alphaSnap	CG6329
alphaSnap	CG6330
alphaSnap	CG7407
alphaSnap	CG7781
alphaSnap	CG7990
alphaSnap	CG8245
alphaSnap	CG9813
alphaSnap	comt
alphaSnap	Con
alphaSnap	COX4
alphaSnap	COX5B
alphaSnap	COX6B
alphaSnap	COX7A
alphaSnap	cpx
alphaSnap	lncRNA:CR31451
alphaSnap	Cyt-c-p
alphaSnap	dpr8
alphaSnap	eIF4EHP
alphaSnap	EMRE
alphaSnap	Fie
alphaSnap	Frq1
alphaSnap	futsch
alphaSnap	gammaSnap1
alphaSnap	Gapdh1
alphaSnap	Gbeta5
alphaSnap	Ggamma1
alphaSnap	Gpdh1
alphaSnap	Gs1
alphaSnap	Hasp
alphaSnap	Hsp60A
alphaSnap	hwt
alphaSnap	Idh3b
alphaSnap	IscU
alphaSnap	kcc
alphaSnap	kdn
alphaSnap	kek1
alphaSnap	Idh3a
alphaSnap	Lis-1
alphaSnap	MESK2
alphaSnap	Mid1
alphaSnap	Mlf
alphaSnap	mlt
alphaSnap	Mnn1
alphaSnap	Nca
alphaSnap	ND-13B
alphaSnap	ND-19
alphaSnap	ND-30
alphaSnap	ND-42
alphaSnap	ND-49
alphaSnap	ND-51
alphaSnap	ND-ASHI
alphaSnap	ND-B22
alphaSnap	nrv3
alphaSnap	Nrx-1
alphaSnap	nSyb
alphaSnap	p120ctn
alphaSnap	Pdcd4
alphaSnap	Pkc53E
alphaSnap	PMCA
alphaSnap	porin
alphaSnap	pum
alphaSnap	Pur-alpha
alphaSnap	Pvf3
alphaSnap	PyK
alphaSnap	qvr
alphaSnap	Rab3
alphaSnap	RFeSP
alphaSnap	Rim
alphaSnap	RNASEK
alphaSnap	roh
alphaSnap	Rop
alphaSnap	RpL13A
alphaSnap	RpL21
alphaSnap	RpL26
alphaSnap	RpL27A
alphaSnap	RpLP1
alphaSnap	RpS11
alphaSnap	RpS12
alphaSnap	RpS15
alphaSnap	RpS20
alphaSnap	RpS21
alphaSnap	RpS24
alphaSnap	RpS26
alphaSnap	RpS3A
alphaSnap	Sap47
alphaSnap	Scsalpha1
alphaSnap	SdhC
alphaSnap	SdhD
alphaSnap	sesB
alphaSnap	shi
alphaSnap	sif
alphaSnap	Snap25
alphaSnap	St3
alphaSnap	sta
alphaSnap	stmA
alphaSnap	Syt1
alphaSnap	Syx1A
alphaSnap	Syx6
alphaSnap	Teh1
alphaSnap	TM4SF
alphaSnap	Tom20
alphaSnap	Tsp42Ej
alphaSnap	UQCR-11
alphaSnap	UQCR-C1
alphaSnap	UQCR-C2
alphaSnap	Vha13
alphaSnap	Vha14-1
alphaSnap	Vha36-1
alphaSnap	Vha44
alphaSnap	Vha68-1
alphaSnap	VhaAC39-1
alphaSnap	ATP6AP2
alphaSnap	VhaSFD
alpha-Spec	beta-Spec
alpha-Spec	CG3262
alpha-Spec	Gdi
alphaTub84B	ATPsynE
alphaTub84B	ATPsynO
alphaTub84B	awd
alphaTub84B	betaTub56D
alphaTub84B	blw
alphaTub84B	cathD
alphaTub84B	CG10077
alphaTub84B	CG11267
alphaTub84B	CG14757
alphaTub84B	CG14817
alphaTub84B	HINT1
alphaTub84B	CG33181
alphaTub84B	CG3662
alphaTub84B	CG3793
alphaTub84B	CG44242
[truncated: 67,665 more rows]

## Sheet: Table S2
MODULE	SYMBOL	FLYBASE	GENENAME
1	Ac3	FBgn0023416	Adenylate cyclase 3
1	AcCoAS	FBgn0012034	Acetyl Coenzyme A synthase
1	Ace	FBgn0000024	Acetylcholine esterase
1	Alk	FBgn0040505	Anaplastic lymphoma kinase
1	alphaSnap	FBgn0250791	alpha Soluble NSF attachment protein
1	aPKC	FBgn0261854	atypical protein kinase C
1	Appl	FBgn0000108	beta amyloid protein precursor-like
1	Atox1	FBgn0052446	Antioxidant 1 copper chaperone
1	ATPCL	FBgn0020236	ATP citrate lyase
1	aus	NA	NA
1	beat-IIIb	FBgn0053179	beaten path IIIb
1	BicD	FBgn0000183	Bicaudal D
1	bol	FBgn0011206	boule
1	brp	FBgn0259246	bruchpilot
1	Ca-alpha1D	FBgn0001991	Ca[2+]-channel protein alpha[[1]] subunit D
1	Ca-beta	FBgn0259822	Ca2+-channel-protein-beta-subunit
1	CadN	FBgn0015609	Cadherin-N
1	Cadps	FBgn0053653	Calcium-dependent secretion activator
1	Cals	FBgn0039928	Calsyntenin-1
1	CaMKI	FBgn0016126	Calcium/calmodulin-dependent protein kinase I
1	Camta	FBgn0287478	Calmodulin-binding transcription activator
1	CanA-14F	FBgn0267912	Calcineurin A at 14F
1	CanB	FBgn0010014	Calcineurin B
1	CASK	FBgn0013759	CASK
1	CG10804	FBgn0029663	uncharacterized protein
1	CG11000	FBgn0263353	uncharacterized protein
1	CG12025	FBgn0035285	uncharacterized protein
1	CG12071	FBgn0039808	uncharacterized protein
1	CG12531	FBgn0031064	uncharacterized protein
1	CG13917	FBgn0035237	uncharacterized protein
1	CG13928	FBgn0035246	uncharacterized protein
1	CG14762	FBgn0033250	uncharacterized protein
1	CG15628	FBgn0031632	uncharacterized protein
1	CG15765	FBgn0029814	uncharacterized protein
1	CG16779	FBgn0037698	uncharacterized protein
1	CG17202	FBgn0038043	uncharacterized protein
1	CG17816	FBgn0037525	uncharacterized protein
1	CG2258	FBgn0029997	uncharacterized protein
1	CG2993	FBgn0037521	uncharacterized protein
1	CG30116	FBgn0028496	uncharacterized protein
1	CG31221	FBgn0051221	uncharacterized protein
1	CG31324	FBgn0051324	uncharacterized protein
1	CG31688	FBgn0263355	uncharacterized protein
1	CG32017	FBgn0052017	uncharacterized protein
1	CG32206	FBgn0052206	uncharacterized protein
1	CG32264	FBgn0052264	uncharacterized protein
1	CG32432	FBgn0052432	uncharacterized protein
1	CG32544	FBgn0052544	uncharacterized protein
1	CG32647	FBgn0052647	uncharacterized protein
1	CG32700	FBgn0267253	uncharacterized protein
1	CG32809	FBgn0023531	uncharacterized protein
1	CG33543	FBgn0053543	uncharacterized protein
1	CG40498	FBgn0069969	uncharacterized protein
1	CG42260	FBgn0259145	uncharacterized protein
1	CG42268	FBgn0259163	uncharacterized protein
1	CG4230	FBgn0031683	uncharacterized protein
1	CG42340	FBgn0259242	uncharacterized protein
1	CG42392	FBgn0259738	uncharacterized protein
1	CG42540	FBgn0260657	uncharacterized protein
1	CG42541	FBgn0260658	uncharacterized protein
1	CG42668	FBgn0261550	uncharacterized protein
1	CG42750	FBgn0261804	uncharacterized protein
1	CG42795	FBgn0261928	uncharacterized protein
1	CG43066	FBgn0262476	uncharacterized protein
1	CG43737	FBgn0263994	uncharacterized protein
1	CG43867	FBgn0264449	uncharacterized protein
1	CG4467	FBgn0039064	uncharacterized protein
1	CG4577	FBgn0031306	uncharacterized protein
1	CG4612	FBgn0035016	uncharacterized protein
1	CG5890	FBgn0039380	uncharacterized protein
1	CG6044	FBgn0034725	uncharacterized protein
1	CG6329	FBgn0033872	uncharacterized protein
1	CG7029	FBgn0039026	uncharacterized protein
1	CG7646	FBgn0036926	uncharacterized protein
1	CG7990	FBgn0030997	uncharacterized protein
1	CG8500	FBgn0037754	uncharacterized protein
1	cindr	FBgn0027598	CIN85 and CD2AP related
1	Cngl	FBgn0263257	Cyclic nucleotide-gated ion channel-like
1	Con	FBgn0005775	Connectin
1	Corin	FBgn0033192	corin
1	Cow	FBgn0039054	Carrier of Wingless
1	cpo	FBgn0263995	couch potato
1	cpx	FBgn0041605	complexin
1	Dhit	FBgn0028743	Double hit
1	dlg1	FBgn0001624	discs large 1
1	Dop2R	FBgn0053517	Dopamine 2-like receptor
1	DopEcR	FBgn0035538	Dopamine/Ecdysteroid receptor
1	Dora	NA	NA
1	Dpp10	NA	NA
1	dpr12	FBgn0085414	defective proboscis extension response 12
1	dpr14	FBgn0029974	defective proboscis extension response 14
1	dpr21	FBgn0260995	defective proboscis extension response 21
1	dpr6	FBgn0040823	defective proboscis extension response 6
1	dpr7	FBgn0053481	defective proboscis extension response 7
1	dpr8	FBgn0052600	defective proboscis extension response 8
1	dpr9	FBgn0038282	defective proboscis extension response 9
1	Dscam2	FBgn0265296	Down syndrome cell adhesion molecule 2
1	Dscam4	FBgn0263219	Down syndrome cell adhesion molecule 4
1	dtn	FBgn0262730	detonator
1	eIF4EHP	FBgn0053100	eukaryotic translation initiation factor 4E homologous protein
1	enc	FBgn0004875	encore
1	Evi5	FBgn0262740	Ecotropic viral integration site 5
1	fend	FBgn0030090	forked end
1	Flo2	FBgn0264078	Flotillin 2
1	Frl	FBgn0267795	Formin-like
1	Frq1	FBgn0030897	Frequenin 1
1	GABA-B-R1	FBgn0260446	metabotropic GABA-B receptor subtype 1
1	Galphao	FBgn0001122	G protein alpha o subunit
1	Gfrl	FBgn0262869	Glial cell line-derived neurotrophic family receptor-like
1	Ggamma30A	FBgn0267252	G protein subunit gamma at 30A
1	GluClalpha	FBgn0024963	GluClalpha
1	Glut1	FBgn0264574	Glucose transporter 1
1	Hasp	FBgn0032797	Hig-anchoring scaffold protein
1	heph	FBgn0011224	hephaestus
1	Hipk	FBgn0035142	Homeodomain interacting protein kinase
1	Hs3st-A	FBgn0053147	Heparan sulfate 3-O sulfotransferase-A
1	hth	FBgn0001235	homothorax
1	hwt	FBgn0264542	heavyweight
1	IA-2	FBgn0031294	IA-2 protein tyrosine phosphatase
1	Ih	FBgn0263397	I[[h]] channel
1	inaE	FBgn0261244	inactivation no afterpotential E
1	jeb	FBgn0086677	jelly belly
1	jef	FBgn0033958	jet fuel
1	Jupiter	FBgn0051363	jupiter
1	jus	FBgn0039647	julius seizure
1	kek1	FBgn0015399	kekkon 1
1	kis	FBgn0266557	kismet
1	klar	FBgn0001316	klarsicht
1	Ktl	FBgn0038839	Kctd12-like
1	l(3)02640	FBgn0010786	lethal (3) 02640
1	l(3)80Fg	FBgn0287183	lethal (3) 80Fg
1	l(3)neo38	FBgn0265276	lethal (3) neo38
1	lgs	FBgn0039907	legless
1	Liprin-gamma	FBgn0034720	Liprin-gamma
1	lncRNA:CR31451	FBgn0051451	long non-coding RNA::CR31451
1	lncRNA:CR45054	FBgn0266414	long non-coding RNA:CR45054
1	loaf	NA	NA
1	Lrp4	FBgn0030706	LDL receptor related protein 4
1	LTV1	FBgn0027525	LTV1 ribosome biogenesis factor
1	mAChR-A	FBgn0000037	muscarinic Acetylcholine Receptor, A-type
1	mamo	FBgn0267033	maternal gene required for meiosis
1	mei-P26	FBgn0026206	meiotic P26
1	Mid1	FBgn0053988	Mid1
1	miple1	FBgn0027111	midkine and pleiotrophin 1
1	mmd	FBgn0259110	mind-meld
1	Mmp2	FBgn0033438	Matrix metalloproteinase 2
1	msi	FBgn0011666	musashi
1	mspo	FBgn0020269	M-spondin
1	mub	FBgn0262737	mushroom-body expressed
1	mura	FBgn0037705	murashka
1	nAChRalpha1	FBgn0000036	nicotinic Acetylcholine Receptor alpha1
1	nAChRalpha6	FBgn0032151	nicotinic Acetylcholine Receptor alpha6
1	nAChRalpha7	FBgn0086778	nicotinic Acetylcholine Receptor alpha7
1	nAChRbeta1	FBgn0000038	nicotinic Acetylcholine Receptor beta1
1	NaCP60E	FBgn0085434	Na channel protein 60E
1	NaPi-III	FBgn0260795	Na[+]-dependent inorganic phosphate cotransporter type III
1	Nca	FBgn0013303	Neurocalcin
1	Nckx30C	FBgn0028704	Nckx30C
1	NFAT	FBgn0030505	NFAT nuclear factor
1	Nlg2	FBgn0031866	Neuroligin 2
1	Nlg3	FBgn0083963	Neuroligin 3
1	nmo	FBgn0011817	nemo
1	nrv3	FBgn0032946	nervana 3
1	Nrx-1	FBgn0038975	Neurexin 1
1	nwk	FBgn0263456	nervous wreck
1	onecut	FBgn0028996	onecut
1	OtopLa	FBgn0259994	Otopetrin-like a
1	PAN3	FBgn0035397	Poly(A) specific ribonuclease subunit PAN3
1	Pdcd4	FBgn0030520	Programmed cell death 4
1	Pde6	FBgn0038237	Phosphodiesterase 6
1	Pde9	FBgn0259171	Phosphodiesterase 9
1	Pdp1	FBgn0016694	PAR-domain protein 1
1	Pits	FBgn0030400	Protein interacting with Ttk69 and Sin3A
1	Pitslre	FBgn0016696	pitslre
1	Pkc53E	FBgn0003091	Protein C kinase 53E
1	Plc21C	FBgn0004611	Phospholipase C at 21C
1	pros	FBgn0004595	prospero
1	ps	FBgn0261552	pasilla
1	PsGEF	FBgn0264598	Protostome-specific GEF
1	Ptp99A	FBgn0004369	Protein tyrosine phosphatase 99A
1	pum	FBgn0003165	pumilio
1	Pvf3	FBgn0085407	PDGF- and VEGF-related factor 3
1	qvr	FBgn0260499	quiver
1	Rab26	FBgn0086913	Rab26
1	Rap1	FBgn0004636	Rap1 GTPase
1	Rbfox1	FBgn0052062	RNA-binding Fox protein 1
1	Rbp6	FBgn0260943	RNA-binding protein 6
1	Rbp9	FBgn0010263	RNA-binding protein 9
1	Rdl	FBgn0004244	Resistant to dieldrin
1	Reph	FBgn0021800	Regulator of eph expression
1	RhoGAP100F	FBgn0039883	Rho GTPase activating protein at 100F
1	RhoGAP71E	FBgn0036518	Rho GTPase activating protein at 71E
1	RhoGAP93B	FBgn0038853	Rho GTPase activating protein at 93B
1	RhoGAPp190	FBgn0026375	Rho GTPase activating protein p190
1	Rim	FBgn0053547	Rab3 interacting molecule
1	RSG7	FBgn0024941	Regulator of G-protein signaling 7
1	Rtnl1	FBgn0053113	Reticulon-like1
1	Scgbeta	FBgn0038042	Sarcoglycan beta
1	Sdc	FBgn0010415	Syndecan
1	Sema1a	FBgn0011259	Semaphorin 1a
1	SF2	FBgn0283477	Splicing factor 2
1	shakB	FBgn0085387	shaking B
1	shep	FBgn0052423	alan shepard
1	side-VI	FBgn0083950	sidestep VI
1	slgA	FBgn0003423	sluggish A
1	smog	FBgn0051660	smog
1	Spn	FBgn0010905	Spinophilin
1	SPoCk	FBgn0052451	Secretory Pathway Calcium atpase
1	Srrm234	FBgn0035253	Serine-arginine repetitive matrix 2/3/4
1	St3	FBgn0265052	Sulfotransferase 3
1	Stacl	FBgn0263980	Stac-like
1	stau	FBgn0003520	staufen
1	stol	NA	NA
1	Syn1	FBgn0037130	Syntrophin-like 1
1	Syt1	FBgn0004242	Synaptotagmin 1
1	Syt4	FBgn0028400	Synaptotagmin 4
1	Teh1	FBgn0037766	tipE homolog 1
1	Teh2	FBgn0035505	tipE homolog 2
1	Ten-a	FBgn0267001	Tenascin accessory
1	Tet	FBgn0263392	Ten-Eleven Translocation (TET) family protein
1	tipE	FBgn0003710	temperature-induced paralytic E
1	tna	FBgn0026160	tonalli
1	Tob	FBgn0028397	Transducer of ERBB2
1	Tomosyn	FBgn0030412	tomosyn
1	Tsp97E	FBgn0039465	Tetraspanin 97E
1	ttv	FBgn0265974	tout-velu
1	tty	FBgn0015558	tweety
1	tutl	FBgn0010473	turtle
1	unc-104	FBgn0267002	uncoordinated-104
1	unc-119	FBgn0025549	unc-119
1	unc-13	FBgn0025726	unc-13
1	unc79	FBgn0038693	uncoordinated 79
1	Vap33	FBgn0029687	VAMP-associated protein 33kDa
1	VGlut	FBgn0031424	Vesicular glutamate transporter
1	wech	FBgn0259745	wech
1	X11Lbeta	FBgn0052677	X11Lbeta
1	Ythdc1	FBgn0027616	YTH domain containing 1
2	14-3-3epsilon	FBgn0020238	14-3-3epsilon
2	7B2	FBgn0041707	7B2
2	Alg-2	FBgn0086378	Apoptosis-linked gene-2
2	amon	FBgn0023179	amontillado
2	Arf79F	FBgn0010348	ADP ribosylation factor at 79F
2	Bacc	FBgn0031453	Bacchus
2	boca	FBgn0004132	boca
2	CDC50	FBgn0030752	CDC50
2	CG10098	FBgn0037472	uncharacterized protein
2	CG11151	FBgn0030519	uncharacterized protein
2	CG12038	FBgn0035179	uncharacterized protein
2	CG12194	FBgn0031636	uncharacterized protein
2	CG13551	FBgn0040660	uncharacterized protein
2	CG17841	FBgn0028480	uncharacterized protein
2	CG1927	FBgn0027547	uncharacterized protein
2	CG2269	FBgn0033484	uncharacterized protein
2	CG2852	FBgn0034753	uncharacterized protein
2	CG30172	FBgn0050172	uncharacterized protein
2	CG30389	FBgn0050389	uncharacterized protein
2	CG31064	FBgn0051064	uncharacterized protein
2	CG31140	FBgn0051140	uncharacterized protein
2	CG3257	FBgn0034978	uncharacterized protein
2	CG3262	FBgn0032986	uncharacterized protein
2	CG33129	FBgn0053129	uncharacterized protein
2	CG3566	FBgn0029854	uncharacterized protein
2	CG42336	FBgn0259238	uncharacterized protein
2	CG42748	FBgn0261802	uncharacterized protein
2	CG43324	FBgn0263029	uncharacterized protein
2	CG46280	FBgn0283438	uncharacterized protein
2	CG4658	FBgn0032170	uncharacterized protein
2	CG5027	FBgn0036579	uncharacterized protein
2	CG5174	FBgn0034345	uncharacterized protein
2	CG5532	FBgn0034902	uncharacterized protein
2	CG7484	FBgn0036745	uncharacterized protein
2	CG8726	FBgn0033244	uncharacterized protein
2	CG8860	FBgn0033691	uncharacterized protein
2	CG9132	FBgn0030791	uncharacterized protein
2	CG9391	FBgn0037063	uncharacterized protein
2	CG9646	FBgn0034184	uncharacterized protein
2	CG9919	FBgn0030742	uncharacterized protein
2	Cirl	FBgn0033313	Calcium-independent receptor for alpha-latrotoxin
2	Ciz1	NA	NA
2	Cnx99A	FBgn0015622	Calnexin 99A
2	Cp1	FBgn0013770	Cysteine proteinase-1
2	CtsB	NA	NA
2	Dad1	FBgn0263852	Defender against apoptotic cell death 1
2	Desat1	FBgn0086687	Desaturase 1
2	Df31	FBgn0022893	Decondensation factor 31
2	dpr19	FBgn0032233	defective proboscis extension response 19
2	E2f1	FBgn0011766	E2F transcription factor 1
2	eca	FBgn0069242	eclair
2	eEF1delta	FBgn0032198	eukaryotic translation elongation factor 1 delta
2	eEF5	FBgn0285952	eukaryotic translation elongation factor 5
2	ERp60	FBgn0033663	Endoplasmic reticulum p60
2	fax	FBgn0014163	failed axon connections
2	Fer1HCH	FBgn0015222	Ferritin 1 heavy chain homologue
2	Fer2LCH	FBgn0015221	Ferritin 2 light chain homologue
2	Flo1	FBgn0024754	Flotillin 1
2	Galphas	FBgn0001123	G protein alpha s subunit
2	Gbeta13F	FBgn0001105	G protein beta-subunit 13F
2	Gdi	FBgn0004868	GDP dissociation inhibitor
2	His3.3B	FBgn0004828	Histone H3.3B
2	Kdm5	NA	NA
2	Klp64D	FBgn0004380	Kinesin-like protein at 64D
2	loqs	FBgn0032515	loquacious
2	Lpin	FBgn0263593	Lipin
2	Manf	FBgn0027095	Mesencephalic astrocyte-derived neurotrophic factor
2	Mob4	FBgn0259483	MOB kinase activator 4
2	mtgo	FBgn0259735	miles to go
2	Nedd8	FBgn0032725	Nedd8
2	Nf1	FBgn0015269	Neurofibromin 1
2	Nlp	FBgn0016685	Nucleoplasmin
2	Nmda1	FBgn0013305	N-methyl-D-aspartate receptor-associated protein
2	Non2	FBgn0035370	Novel nucleolar protein 2
2	NUCB1	FBgn0052190	NUCB1
2	Pal2	FBgn0262728	Peptidyl-alpha-hydroxyglycine-alpha-amidating lyase 2
2	Pcd	FBgn0024841	pterin-4a-carbinolamine dehydratase
2	Pdi	FBgn0286818	Protein disulfide isomerase
2	PlexA	FBgn0025741	Plexin A
2	pnut	FBgn0013726	peanut
2	poly	FBgn0086371	poly
2	Prosbeta2	FBgn0023174	Proteasome beta2 subunit
2	Ptpmeg2	FBgn0028341	Protein tyrosine phosphatase Meg2
2	Rab11	FBgn0015790	Rab11
2	ReepB	FBgn0033906	Receptor expression enhancing protein B
2	Ric	FBgn0265605	Ras-related protein interacting with calmodulin
2	Rpt1	FBgn0028687	Regulatory particle triple-A ATPase 1
2	Scamp	FBgn0040285	scamp
2	Sec61gamma	FBgn0031049	Sec61 gamma subunit
2	Septin2	NA	NA
2	Smox	FBgn0025800	Smad on X
2	Spase12	FBgn0040623	Spase 12-subunit
2	Spase22-23	FBgn0039172	Spase 22/23-subunit
2	Spase25	FBgn0030306	Spase 25-subunit
2	Spred	FBgn0020767	Sprouty-related protein with EVH-1 domain
2	svr	FBgn0004648	silver
2	Swip-1	FBgn0032731	Swiprosin-1
2	Taf10b	FBgn0026324	TBP-associated factor 10b
2	Tm1	FBgn0003721	Tropomyosin 1
2	tow	FBgn0035719	target of wingless
2	twr	FBgn0262801	twisted bristles roughened eye
2	Uev1A	FBgn0035601	Ubiquitin-conjugating enzyme variant 1A
2	vsg	FBgn0045823	visgun
2	Xbp1	FBgn0021872	X box binding protein-1
3	Acsl	FBgn0263120	Acyl-CoA synthetase long-chain
3	Acyp2	FBgn0038363	Acylphosphatase 2
3	Adk3	FBgn0042094	Adenylate kinase 3
3	Afg3l2	NA	NA
3	Alas	FBgn0020764	Aminolevulinate synthase
3	alphaTub84D	FBgn0003885	alpha-Tubulin at 84D
3	AnxB10	FBgn0000084	Annexin B10
3	AP-1sigma	FBgn0039132	Adaptor Protein complex 1, sigma subunit
3	AP-2sigma	FBgn0043012	Adaptor Protein complex 2, sigma subunit
3	Apt1	NA	NA
3	Argk1	NA	NA
3	Arpc3A	FBgn0038369	Actin-related protein 2/3 complex, subunit 3A
3	ATPsynB	FBgn0019644	ATP synthase, subunit B
3	ATPsynC	FBgn0039830	ATP synthase, subunit C
3	ATPsynCF6	FBgn0016119	ATP synthase, coupling factor 6
3	ATPsynD	FBgn0016120	ATP synthase, subunit D
3	ATPsyndelta	FBgn0028342	ATP synthase, delta subunit
3	ATPsynE	FBgn0038224	ATP synthase, subunit E
3	ATPsynF	FBgn0035032	ATP synthase, subunit F
3	ATPsynG	FBgn0010612	ATP synthase, subunit G
3	ATPsyngamma	FBgn0020235	ATP synthase, gamma subunit
3	ATPsynO	FBgn0016691	ATP synthase, oligomycin sensitivity conferring protein
3	Baldspot	FBgn0260960	baldspot
3	Bet5	FBgn0260860	Blocked early in transport 5
3	blw	FBgn0011211	bellwether
3	bonsai	FBgn0026261	bonsai
3	bsk	FBgn0000229	basket
3	Cbp20	FBgn0022943	cap binding protein 20
3	Cchl	FBgn0038925	Cytochrome c heme lyase
3	Ccm3	FBgn0038331	Cerebral cavernous malformation 3
3	CG10075	FBgn0035722	uncharacterized protein
3	CG10214	FBgn0039115	uncharacterized protein
3	CG10340	FBgn0022344	uncharacterized protein
3	CG10561	FBgn0002036	uncharacterized protein
3	CG11035	FBgn0037544	uncharacterized protein
3	CG11076	FBgn0039929	uncharacterized protein
3	CG11267	FBgn0036334	uncharacterized protein
3	CG11699	FBgn0030311	uncharacterized protein
3	CG11722	FBgn0037777	uncharacterized protein
3	CG11752	FBgn0030292	uncharacterized protein
3	CG12084	FBgn0043458	uncharacterized protein
3	CG12091	FBgn0035228	uncharacterized protein
3	CG12279	FBgn0038080	uncharacterized protein
3	CG1265	FBgn0035517	uncharacterized protein
3	CG12848	FBgn0040666	uncharacterized protein
3	CG12895	FBgn0033523	uncharacterized protein
3	CG1307	FBgn0026566	uncharacterized protein
3	CG13220	FBgn0033608	uncharacterized protein
3	CG13365	FBgn0029529	uncharacterized protein
3	CG13601	FBgn0039126	uncharacterized protein
3	CG13623	FBgn0039205	uncharacterized protein
3	CG13751	FBgn0033340	uncharacterized protein
3	CG13868	FBgn0034501	uncharacterized protein
3	CG14407	FBgn0030584	uncharacterized protein
3	CG14483	FBgn0034248	uncharacterized protein
3	CG14721	FBgn0037942	uncharacterized protein
3	CG14757	FBgn0033274	uncharacterized protein
3	CG14777	FBgn0026872	uncharacterized protein
3	CG14817	FBgn0026089	uncharacterized protein
3	CG14818	FBgn0026088	uncharacterized protein
3	CG15432	FBgn0031603	uncharacterized protein
3	CG15456	FBgn0040650	uncharacterized protein
3	CG15771	FBgn0029801	uncharacterized protein
3	CG15891	FBgn0029860	uncharacterized protein
3	CG15908	FBgn0033085	uncharacterized protein
3	CG15916	FBgn0030704	uncharacterized protein
3	CG15922	FBgn0040575	uncharacterized protein
3	CG1598	FBgn0033191	uncharacterized protein
3	CG1640	FBgn0030478	uncharacterized protein
3	CG16935	FBgn0033883	uncharacterized protein
3	CG16986	FBgn0035356	uncharacterized protein
3	CG17385	FBgn0033934	uncharacterized protein
3	CG17493	FBgn0040010	uncharacterized protein
3	CG17593	FBgn0031544	uncharacterized protein
3	CG17698	FBgn0040056	uncharacterized protein
3	CG17734	FBgn0037890	uncharacterized protein
3	CG17776	FBgn0040899	uncharacterized protein
3	CG17996	FBgn0032595	uncharacterized protein
3	CG18508	FBgn0028746	uncharacterized protein
3	CG18549	FBgn0038053	uncharacterized protein
3	CG1907	FBgn0039674	uncharacterized protein
3	CG2076	FBgn0030263	uncharacterized protein
3	CG30373	FBgn0050373	uncharacterized protein
3	CG3061	FBgn0038195	uncharacterized protein
3	CG31229	FBgn0051229	uncharacterized protein
3	CG31637	FBgn0051637	uncharacterized protein
3	CG31800	FBgn0051800	uncharacterized protein
3	CG32267	FBgn0052267	uncharacterized protein
3	CG32278	FBgn0052278	uncharacterized protein
3	CG32369	FBgn0052369	uncharacterized protein
3	CG32425	FBgn0052425	uncharacterized protein
3	CG32448	FBgn0052448	uncharacterized protein
3	CG32767	FBgn0052767	uncharacterized protein
3	CG33199	FBgn0053199	uncharacterized protein
3	CG34117	FBgn0083953	uncharacterized protein
3	CG34132	FBgn0083968	uncharacterized protein
3	CG34150	FBgn0083986	uncharacterized protein
3	CG34200	FBgn0085229	uncharacterized protein
3	CG34228	FBgn0085257	uncharacterized protein
3	CG34229	FBgn0259832	uncharacterized protein
3	CG34250	FBgn0085279	uncharacterized protein
3	CG3556	FBgn0029708	uncharacterized protein
3	CG3719	FBgn0024986	uncharacterized protein
3	CG41128	FBgn0069923	uncharacterized protein
3	CG42376	FBgn0259722	uncharacterized protein
3	CG42813	FBgn0261995	uncharacterized protein
3	CG44242	FBgn0265177	uncharacterized protein
3	CG4686	FBgn0038739	uncharacterized protein
3	CG5028	FBgn0039358	uncharacterized protein
3	CG5065	FBgn0034145	uncharacterized protein
3	CG5214	FBgn0037891	uncharacterized protein
3	CG5569	FBgn0034919	uncharacterized protein
3	CG5676	FBgn0032200	uncharacterized protein
3	CG5946	FBgn0036211	uncharacterized protein
3	CG6115	FBgn0040985	uncharacterized protein
3	CG6180	FBgn0032453	uncharacterized protein
3	CG6330	FBgn0039464	uncharacterized protein
3	CG6523	FBgn0032509	uncharacterized protein
3	CG6878	FBgn0036488	uncharacterized protein
3	CG7382	FBgn0031708	uncharacterized protein
3	CG7394	FBgn0036173	uncharacterized protein
3	CG7430	FBgn0036762	uncharacterized protein
3	CG7506	FBgn0035805	uncharacterized protein
3	CG7630	FBgn0040793	uncharacterized protein
3	CG7920	FBgn0039737	uncharacterized protein
3	CG7943	FBgn0039741	uncharacterized protein
3	CG8004	FBgn0036920	uncharacterized protein
3	CG8187	FBgn0034027	uncharacterized protein
3	CG8206	FBgn0030679	uncharacterized protein
3	CG8229	FBgn0033356	uncharacterized protein
3	CG8245	FBgn0033031	uncharacterized protein
3	CG8360	FBgn0032001	uncharacterized protein
3	CG8818	FBgn0033751	uncharacterized protein
3	CG8993	FBgn0035334	uncharacterized protein
3	CG9034	FBgn0040931	uncharacterized protein
3	CG9231	FBgn0036887	uncharacterized protein
3	CG9399	FBgn0037715	uncharacterized protein
3	CG9921	FBgn0030743	uncharacterized protein
3	Chchd2	FBgn0260747	Coiled-coil-helix-coiled-coil-helix domain containing 2
3	Chchd3	FBgn0010808	Coiled-coil-helix-coiled-coil-helix domain containing 3
3	Cisd2	FBgn0062442	CDGSH iron sulfur domain 2
3	ClpP	FBgn0032229	Clp protease proteolytic subunit
3	Coa8	FBgn0029594	Cytochrome c oxidase assembly factor 8
3	comt	FBgn0000346	comatose
3	Coq7	FBgn0029502	Coenzyme Q7
3	Cox10	NA	NA
3	Cox17	NA	NA
3	COX4	FBgn0032833	Cytochrome c oxidase subunit 4
3	COX5A	FBgn0019624	Cytochrome c oxidase subunit 5A
3	COX5B	FBgn0031830	Cytochrome c oxidase subunit 5B
3	COX6B	FBgn0031066	Cytochrome c oxidase subunit 6B
3	COX7A	FBgn0040529	Cytochrome c oxidase subunit 7A
3	COX7C	FBgn0040773	Cytochrome c oxidase subunit 7C
3	COX8	FBgn0263911	Cytochrome c oxidase subunit 8
3	CR41597	FBgn0085810	pseudo
3	CRIF	FBgn0037102	CR6-interacting factor
3	cype	FBgn0015031	cyclope
3	Cyt-c-p	FBgn0284248	Cytochrome c proximal
3	Dap160	FBgn0023388	Dynamin associated protein 160
3	DCTN6-p27	FBgn0086446	Dynactin 6, p27 subunit
3	Dic1	FBgn0027610	Dicarboxylate carrier 1
3	dj-1beta	FBgn0039802	dj-1beta
3	DnaJ-H	FBgn0032474	DnaJ homolog
3	Droj2	FBgn0038145	DnaJ-like-2
3	Drp1	FBgn0026479	Dynamin related protein 1
3	e(r)	FBgn0011586	enhancer of rudimentary
3	eIF1A	FBgn0026250	eukaryotic translation initiation factor 1A
3	eIF2alpha	FBgn0261609	eukaryotic translation initiation factor 2 subunit alpha
3	eIF3g1	FBgn0029629	eukaryotic translation initiation factor 3 subunit g1
3	elm	FBgn0037358	ethanol sensitive with low memory
3	EMC6	FBgn0039259	ER membrane protein complex subunit 6
3	EMRE	FBgn0062440	Essential MCU regulator
3	EndoB	FBgn0034433	Endophilin B
3	epsilonCOP	FBgn0027496	Coat Protein (coatomer) epsilon
3	Fdx1	FBgn0011769	Ferredoxin 1
3	Fdx2	FBgn0035529	Ferredoxin 2
3	Fie	FBgn0026592	Fire exit
3	Fkbp59	FBgn0029174	FK506-binding protein 59kD
3	Fum1	FBgn0286222	Fumarase 1
3	Gabat	FBgn0036927	gamma-aminobutyric acid transaminase
3	GABPI	FBgn0031495	beta4GalNAcTB pilot
3	galla-1	FBgn0034543	galla-1
3	galla-2	FBgn0036107	galla-2
3	Gpdh1	FBgn0001128	Glycerol-3-phosphate dehydrogenase 1
3	Gpo1	FBgn0022160	Glycerophosphate oxidase 1
3	Gs1	FBgn0001142	Glutamine synthetase 1
3	Gs1l	FBgn0019982	GS1-like
3	Hex-A	FBgn0001186	Hexokinase A
3	hfp	FBgn0028577	half pint
3	hpRNA:CR18854	FBgn0285991	hairpin RNA:CR18854
3	Hsc70-5	FBgn0001220	Heat shock protein cognate 5
3	Hsp60A	FBgn0015245	Heat shock protein 60A
3	I-2	FBgn0028429	Inhibitor-2
3	Idh3a	FBgn0027291	Isocitrate dehydrogenase 3a
3	Idh3b	FBgn0038922	Isocitrate dehydrogenase 3b
3	Ip259	FBgn0025366	Intronic Protein 259
3	IscU	FBgn0037637	Iron-sulfur cluster assembly enzyme
3	Jwa	FBgn0032704	Jwa
3	kdn	FBgn0261955	knockdown
3	l(2)37Cc	FBgn0002031	lethal (2) 37Cc
3	l(2)k09913	FBgn0021979	lethal (2) k09913
3	l(2)k14505	FBgn0021856	lethal (2) k14505
3	l(3)87Df	FBgn0002354	lethal (3) 87Df
3	l(3)neo43	FBgn0011476	lethal (3) neo43
3	La	FBgn0011638	La autoantigen-like
3	levy	FBgn0034877	levy
3	Lis-1	FBgn0015754	Lissencephaly-1
3	lncRNA:CR42862	FBgn0262109	long non-coding RNA:CR42862
3	lncRNA:roX1	FBgn0019661	long non-coding RNA on the X 1
3	mAcon1	FBgn0010100	Mitochondrial aconitase 1
3	MagR	FBgn0026666	Magnetic receptor
3	Marf	FBgn0029870	Mitochondrial assembly regulatory factor
3	Mdh1	FBgn0262782	Malate dehydrogenase 1
3	mEFTs	FBgn0032646	mitochondrial translation elongation factor Ts
3	mEFTu1	FBgn0024556	mitochondrial translation elongation factor Tu 1
3	Men-b	FBgn0029155	Malic enzyme b
3	mge	FBgn0035473	maggie
3	Mic26-27	NA	NA
3	Miro	FBgn0039140	Mitochondrial Rho
3	Mitofilin	FBgn0019960	mitofilin
3	Mpcp2	FBgn0026409	Mitochondrial phosphate carrier protein 2
3	mRpL1	FBgn0037566	mitochondrial ribosomal protein L1
3	mRpL10	FBgn0031231	mitochondrial ribosomal protein L10
3	mRpL12	FBgn0011787	mitochondrial ribosomal protein L12
3	mRpL13	FBgn0032720	mitochondrial ribosomal protein L13
3	mRpL14	FBgn0040389	mitochondrial ribosomal protein L14
3	mRpL16	FBgn0023519	mitochondrial ribosomal protein L16
3	mRpL17	FBgn0035122	mitochondrial ribosomal protein L17
3	mRpL18	FBgn0026741	mitochondrial ribosomal protein L18
3	mRpL19	FBgn0037608	mitochondrial ribosomal protein L19
3	mRpL2	FBgn0036135	mitochondrial ribosomal protein L2
3	mRpL21	FBgn0036853	mitochondrial ribosomal protein L21
3	mRpL22	FBgn0030786	mitochondrial ribosomal protein L22
3	mRpL23	FBgn0035335	mitochondrial ribosomal protein L23
3	mRpL24	FBgn0031651	mitochondrial ribosomal protein L24
3	mRpL27	FBgn0053002	mitochondrial ribosomal protein L27
3	mRpL28	FBgn0031660	mitochondrial ribosomal protein L28
3	mRpL30	FBgn0029718	mitochondrial ribosomal protein L30
3	mRpL33	FBgn0040907	mitochondrial ribosomal protein L33
3	mRpL34	FBgn0083983	mitochondrial ribosomal protein L34
3	mRpL35	FBgn0038923	mitochondrial ribosomal protein L35
3	mRpL36	FBgn0042112	mitochondrial ribosomal protein L36
3	mRpL4	FBgn0001995	mitochondrial ribosomal protein L4
3	mRpL41	FBgn0034001	mitochondrial ribosomal protein L41
3	mRpL42	FBgn0033480	mitochondrial ribosomal protein L42
3	mRpL43	FBgn0034893	mitochondrial ribosomal protein L43
3	mRpL47	FBgn0014023	mitochondrial ribosomal protein L47
3	mRpL48	FBgn0031357	mitochondrial ribosomal protein L48
3	mRpL49	FBgn0030433	mitochondrial ribosomal protein L49
3	mRpL50	FBgn0028648	mitochondrial ribosomal protein L50
3	mRpL52	FBgn0033208	mitochondrial ribosomal protein L52
3	mRpL54	FBgn0034579	mitochondrial ribosomal protein L54
3	mRpL55	FBgn0038678	mitochondrial ribosomal protein L55
3	mRpS10	FBgn0038307	mitochondrial ribosomal protein S10
3	mRpS11	FBgn0038474	mitochondrial ribosomal protein S11
3	mRpS14	FBgn0044030	mitochondrial ribosomal protein S14
3	mRpS16	FBgn0033907	mitochondrial ribosomal protein S16
3	mRpS17	FBgn0034986	mitochondrial ribosomal protein S17
3	mRpS18A	FBgn0051450	mitochondrial ribosomal protein S18A
3	mRpS18C	FBgn0039765	mitochondrial ribosomal protein S18C
3	mRpS21	FBgn0044511	mitochondrial ribosomal protein S21
3	mRpS24	FBgn0039159	mitochondrial ribosomal protein S24
3	mRpS25	FBgn0030572	mitochondrial ribosomal protein S25
3	mRpS26	FBgn0036774	mitochondrial ribosomal protein S26
3	mRpS28	FBgn0034361	mitochondrial ribosomal protein S28
3	mRpS31	FBgn0036557	mitochondrial ribosomal protein S31
3	mRpS33	FBgn0038426	mitochondrial ribosomal protein S33
3	mRpS5	FBgn0287187	mitochondrial ribosomal protein S5
3	mRpS6	FBgn0035534	mitochondrial ribosomal protein S6
3	mRpS7	FBgn0032236	mitochondrial ribosomal protein S7
3	mRpS9	FBgn0037529	mitochondrial ribosomal protein S9
3	MSBP	FBgn0030703	membrane steroid binding protein
3	Mtch	FBgn0027786	Mitochondrial carrier homolog 1
3	muc	FBgn0283658	midline uncoordinated
3	Naa80	FBgn0037747	N(alpha)-acetyltransferase 80
3	ND-13A	FBgn0031684	NADH dehydrogenase (ubiquinone) 13 kDa A subunit
3	ND-13B	FBgn0047038	NADH dehydrogenase (ubiquinone) 13 kDa B subunit
3	ND-15	FBgn0031228	NADH dehydrogenase (ubiquinone) 15 kDa subunit
3	ND-18	FBgn0031021	NADH dehydrogenase (ubiquinone) 18 kDa subunit
3	ND-19	FBgn0035046	NADH dehydrogenase (ubiquinone) 19 kDa subunit
3	ND-20	FBgn0030718	NADH dehydrogenase (ubiquinone) 20 kDa subunit
3	ND-23	FBgn0017567	NADH dehydrogenase (ubiquinone) 23 kDa subunit
3	ND-24	FBgn0030853	NADH dehydrogenase (ubiquinone) 24 kDa subunit
3	ND-30	FBgn0266582	NADH dehydrogenase (ubiquinone) 30 kDa subunit
3	ND-39	FBgn0037001	NADH dehydrogenase (ubiquinone) 39 kDa subunit
3	ND-42	FBgn0019957	NADH dehydrogenase (ubiquinone) 42 kDa subunit
3	ND-49	FBgn0039909	NADH dehydrogenase (ubiquinone) 49 kDa subunit
3	ND-51	FBgn0031771	NADH dehydrogenase (ubiquinone) 51 kDa subunit
3	ND-75	FBgn0017566	NADH dehydrogenase (ubiquinone) 75 kDa subunit
3	ND-ACP	FBgn0011361	NADH dehydrogenase (ubiquinone) acyl carrier protein
3	ND-AGGG	FBgn0058002	NADH dehydrogenase (ubiquinone) AGGG subunit
3	ND-ASHI	FBgn0029888	NADH dehydrogenase (ubiquinone) ASHI subunit
3	ND-B12	FBgn0034645	NADH dehydrogenase (ubiquinone) B12 subunit
3	ND-B14	FBgn0033570	NADH dehydrogenase (ubiquinone) B14 subunit
3	ND-B14.5A	FBgn0025839	NADH dehydrogenase (ubiquinone) B14.5 A subunit
3	ND-B14.5B	FBgn0031505	NADH dehydrogenase (ubiquinone) B14.5 B subunit
3	ND-B14.7	FBgn0034576	NADH dehydrogenase (ubiquinone) B14.7 subunit
3	ND-B15	FBgn0033961	NADH dehydrogenase (ubiquinone) B15 subunit
3	ND-B16.6	FBgn0029868	NADH dehydrogenase (ubiquinone) B16.6 subunit
3	ND-B17	FBgn0001989	NADH dehydrogenase (ubiquinone) B17 subunit
3	ND-B17.2	FBgn0031436	NADH dehydrogenase (ubiquinone) B17.2 subunit
3	ND-B18	FBgn0030605	NADH dehydrogenase (ubiquinone) B18 subunit
3	ND-B22	FBgn0032511	NADH dehydrogenase (ubiquinone) B22 subunit
3	ND-MLRQ	FBgn0052230	NADH dehydrogenase (ubiquinone) MLRQ subunit
3	ND-MWFE	FBgn0085468	NADH dehydrogenase (ubiquinone) MWFE subunit
3	ND-PDSW	FBgn0021967	NADH dehydrogenase (ubiquinone) PDSW subunit
3	ND-SGDH	FBgn0011455	NADH dehydrogenase (ubiquinone) SGDH subunit
3	Neb-cGP	FBgn0083167	Neb-cGP
3	nebu	NA	NA
3	Nfs1	FBgn0032393	Nfs1 cysteine desulfurase
3	Nmnat	FBgn0039254	Nicotinamide mononucleotide adenylyltransferase
3	Non1	FBgn0028473	Novel nucleolar protein 1
3	NP15.6	FBgn0027785	NP15.6
3	Nt5c	NA	NA
3	Ogdh	NA	NA
3	Opa1	FBgn0261276	Optic atrophy 1
3	ox	FBgn0011227	oxen
3	p23	FBgn0037728	p23
3	P32	FBgn0034259	P32
3	P5CDh1	FBgn0037138	delta-1-Pyrroline-5-carboxylate dehydrogenase 1
3	P5cr	FBgn0015781	Pyrroline 5-carboyxlate reductase
3	Pcyt1	FBgn0041342	Phosphocholine cytidylyltransferase 1
3	Pdha	FBgn0028325	Pyruvate dehydrogenase E1 alpha subunit
3	Pdhb	FBgn0039635	Pyruvate dehydrogenase E1 beta subunit
3	Pect	FBgn0032482	Phosphoethanolamine cytidylyltransferase
3	Pex19	FBgn0032407	Peroxin 19
3	Pfdn2	FBgn0010741	Prefoldin 2
3	Pfdn5	FBgn0038976	Prefoldin 5
3	Pglym78	FBgn0014869	Phosphoglyceromutase 78
3	Phb2	FBgn0010551	Prohibitin 2
3	PheRS-m	FBgn0275436	Phenylalanyl-tRNA synthetase, mitochondrial
3	PhKgamma	FBgn0011754	Phosphorylase kinase gamma
3	POLDIP2	FBgn0037329	Polymerase (DNA-directed), delta interacting protein 2
3	Polr2L	NA	NA
3	porin	FBgn0004363	porin
3	PrBP	FBgn0032059	Prenyl-binding protein
3	prel	FBgn0033413	preli-like
3	Prosalpha5	FBgn0016697	Proteasome alpha5 subunit
3	Prx3	FBgn0038519	Peroxiredoxin 3
3	QIL1	FBgn0036726	QIL1
3	RFeSP	FBgn0021906	Rieske iron-sulfur protein
3	RIC-3	FBgn0050296	RIC3 acetylcholine receptor chaperone
3	Rim2	FBgn0031359	Replication in mitochondria 2
3	Roe1	FBgn0014877	Roe1
3	roh	FBgn0250838	reduction of Rh1
3	RpL15	FBgn0028697	Ribosomal protein L15
3	RpL24-like	FBgn0037899	Ribosomal protein L24-like
3	Sam-S	FBgn0005278	S-adenosylmethionine Synthetase
3	san	FBgn0024188	separation anxiety
3	Scox	FBgn0262467	Synthesis of cytochrome c oxidase
3	Scsalpha1	FBgn0004888	Succinyl-coenzyme A synthetase alpha subunit 1
3	ScsbetaA	FBgn0037643	Succinyl-coenzyme A synthetase beta subunit, ADP-forming
3	SdhA	FBgn0261439	Succinate dehydrogenase, subunit A (flavoprotein)
3	SdhB	FBgn0014028	Succinate dehydrogenase, subunit B (iron-sulfur)
3	SdhC	FBgn0037873	Succinate dehydrogenase, subunit C
3	SdhD	FBgn0039112	Succinate dehydrogenase, subunit D
3	Sem1	FBgn0266666	Suppressor of exocyst mutations 1
3	sesB	FBgn0003360	stress-sensitive B
3	Sf3b5	FBgn0040534	Splicing factor 3b subunit 5
3	Sirup	FBgn0031971	Starvation-upregulated protein
3	slmo	FBgn0029161	slowmo
3	Sod1	FBgn0003462	Superoxide dismutase 1
3	Sod2	FBgn0010213	Superoxide dismutase 2 (Mn)
3	spen	FBgn0016977	split ends
3	Ssadh	FBgn0039349	Succinic semialdehyde dehydrogenase
3	Stoml2	FBgn0034936	Stomatin like 2
3	Su(P)	FBgn0004465	Suppressor of ref(2)P sterility
3	Syngr	FBgn0033876	Synaptogyrin
3	Syx13	FBgn0036341	Syntaxin 13
3	Tim17b	FBgn0263977	Translocase of the inner mitochondrial membrane 17b
3	Tim23	FBgn0267976	Translocase of inner mitochondrial membrane 23
3	Tim8	FBgn0027359	Tim8
3	Tim9a	FBgn0030480	Tim9a
3	Tina-1	FBgn0035083	Troponin C-akin-1
3	tko	FBgn0003714	technical knockout
3	Tom20	FBgn0036928	Translocase of outer membrane 20
3	Tom40	FBgn0016041	Translocase of outer membrane 40
3	Tom7	FBgn0033357	Translocase of outer membrane 7
3	Tpr2	FBgn0032586	Tetratricopeptide repeat protein 2
3	Trx-2	FBgn0040070	thioredoxin-2
3	Trxr-1	FBgn0020653	Thioredoxin reductase-1
3	Ubc10	FBgn0026316	Ubiquitin conjugating enzyme 10
3	Ufd1	NA	NA
3	UQCR-11	FBgn0260008	Ubiquinol-cytochrome c reductase 11 kDa subunit
3	UQCR-14	FBgn0030733	Ubiquinol-cytochrome c reductase 14 kDa subunit
3	UQCR-6.4	FBgn0034245	Ubiquinol-cytochrome c reductase 6.4 kDa subunit
3	UQCR-C1	FBgn0038271	Ubiquinol-cytochrome c reductase core protein 1
3	UQCR-C2	FBgn0250814	Ubiquinol-cytochrome c reductase core protein 2
3	UQCR-Q	FBgn0036728	Ubiquinol-cytochrome c reductase ubiquinone-binding protein
3	Urod	FBgn0033428	Uroporphyrinogen decarboxylase
3	Usf	FBgn0029711	Usf
3	Vamp7	FBgn0266186	Vesicle-associated membrane protein 7
3	VhaM9.7-b	FBgn0028663	Vacuolar H[+] ATPase M9.7 subunit b
3	vig2	FBgn0046214	vig2
3	Vps60	FBgn0036740	Vacuolar protein sorting 60
3	Xxylt	FBgn0034959	Xyloside xylosyltransferase
3	ZnT49B	FBgn0033762	Zinc transporter 49B
4	14-3-3zeta	FBgn0004907	14-3-3zeta
4	5PtaseI	FBgn0259178	5PtaseI
4	AdipoR	FBgn0038984	Adiponectin receptor
4	AdSS	FBgn0027493	Adenylosuccinate Synthetase
4	Ae2	FBgn0036043	Anion exchanger 2
4	Agpat3	FBgn0036623	1-Acylglycerol-3-phosphate O-acyltransferase 3
4	AIMP3	FBgn0050185	aaRS-interacting multifunctional protein 3
4	alc	FBgn0260972	alicorn
4	alpha4GT1	FBgn0031491	alpha1,4-galactosyltransferase 1
4	AMPKalpha	FBgn0023169	AMP-activated protein kinase alpha subunit
4	AP-1-2beta	FBgn0010380	Adaptor Protein complex 1/2, beta subunit
4	Aplip1	FBgn0040281	APP-like protein interacting protein 1
4	Arf102F	FBgn0013749	ADP ribosylation factor at 102F
4	Arl4	FBgn0039889	ADP ribosylation factor-like 4
4	Arl8	FBgn0037551	ADP ribosylation factor-like 8
4	arm	FBgn0000117	armadillo
4	Atat	NA	NA
4	Atg1	FBgn0260945	Autophagy-related 1
4	Atg101	FBgn0030960	Autophagy-related 101
4	Atg18b	FBgn0032935	Autophagy-related 18b
4	Atg8a	FBgn0052672	Autophagy-related 8a
4	ATP6AP2	FBgn0037671	ATPase H+ transporting accessory protein 2
4	Atpalpha	FBgn0002921	Na pump alpha subunit
4	Bet3	FBgn0260859	Blocked early in transport 3
4	Bgb	FBgn0013753	Big brother
4	BI-1	FBgn0035871	Bax Inhibitor-1
4	Blos1	FBgn0050077	Biogenesis of lysosome-related organelles complex 1, subunit 1
4	brat	FBgn0010300	brain tumor
4	Bx42	FBgn0004856	Bx42
4	Caper	FBgn0031883	caper
4	Cbp53E	FBgn0004580	Calbindin 53E
4	CD98hc	FBgn0037533	CD98 heavy chain
4	Cdc37	FBgn0011573	Cdc37
4	Cdk5	FBgn0013762	Cyclin-dependent kinase 5
4	Cdk5alpha	FBgn0027491	Cdk5 activator-like protein
4	Cds	FBgn0010350	CDP-diacylglycerol synthase
4	CG10508	FBgn0037060	uncharacterized protein
4	CG10674	FBgn0035592	uncharacterized protein
4	CG11050	FBgn0031836	uncharacterized protein
4	CG11099	FBgn0034485	uncharacterized protein
4	CG11454	FBgn0031224	uncharacterized protein
4	CG1161	FBgn0037313	uncharacterized protein
4	CG11658	FBgn0036196	uncharacterized protein
4	CG12004	FBgn0035236	uncharacterized protein
4	CG12343	FBgn0033556	uncharacterized protein
4	CG12822	FBgn0033229	uncharacterized protein
4	CG13344	FBgn0033884	uncharacterized protein
4	CG13364	FBgn0026879	uncharacterized protein
4	CG13585	FBgn0035020	uncharacterized protein
4	CG13760	FBgn0040375	uncharacterized protein
4	CG13920	FBgn0025712	uncharacterized protein
4	CG13937	FBgn0035287	uncharacterized protein
4	CG14408	FBgn0030581	uncharacterized protein
4	CG14591	FBgn0033054	uncharacterized protein
4	CG14767	FBgn0040777	uncharacterized protein
4	CG14989	FBgn0035495	uncharacterized protein
4	CG15012	FBgn0035528	uncharacterized protein
4	CG15772	FBgn0029799	uncharacterized protein
4	CG1695	FBgn0031116	uncharacterized protein
4	CG17059	FBgn0040754	uncharacterized protein
4	CG17168	FBgn0039943	uncharacterized protein
4	CG17272	FBgn0038830	uncharacterized protein
4	CG17294	FBgn0032032	uncharacterized protein
4	CG17778	FBgn0023534	uncharacterized protein
4	CG18766	FBgn0042111	uncharacterized protein
4	CG1909	FBgn0039911	uncharacterized protein
4	CG1943	FBgn0037468	uncharacterized protein
4	CG1998	FBgn0030485	uncharacterized protein
4	CG2017	FBgn0037391	uncharacterized protein
4	CG2182	FBgn0037360	uncharacterized protein
4	CG2790	FBgn0027599	uncharacterized protein
4	CG30392	FBgn0050392	uncharacterized protein
4	CG3040	FBgn0029925	uncharacterized protein
4	CG30423	FBgn0050423	uncharacterized protein
4	CG31030	FBgn0051030	uncharacterized protein
4	CG31715	FBgn0051715	uncharacterized protein
4	CG31717	FBgn0051717	uncharacterized protein
4	CG31808	FBgn0062978	uncharacterized protein
4	CG31855	FBgn0051855	uncharacterized protein
4	CG32109	FBgn0052109	uncharacterized protein
4	CG32276	FBgn0047135	uncharacterized protein
4	CG32485	FBgn0052485	uncharacterized protein
4	CG33181	FBgn0053181	uncharacterized protein
4	CG34125	FBgn0083961	uncharacterized protein
4	CG34159	FBgn0085188	uncharacterized protein
4	CG34293	FBgn0085322	uncharacterized protein
4	CG3436	FBgn0031229	uncharacterized protein
4	CG34404	FBgn0085433	uncharacterized protein
4	CG3625	FBgn0031245	uncharacterized protein
4	CG3662	FBgn0031285	uncharacterized protein
4	CG3703	FBgn0040348	uncharacterized protein
4	CG3793	FBgn0028507	uncharacterized protein
4	CG3860	FBgn0034951	uncharacterized protein
4	CG3907	FBgn0034958	uncharacterized protein
4	CG3955	FBgn0033793	uncharacterized protein
4	CG42322	FBgn0259222	uncharacterized protein
4	CG42361	FBgn0259707	uncharacterized protein
4	CG4502	FBgn0031896	uncharacterized protein
4	CG45049	FBgn0266409	uncharacterized protein
4	CG4678	FBgn0030778	uncharacterized protein
4	CG5021	FBgn0035944	uncharacterized protein
4	CG5805	FBgn0039223	uncharacterized protein
4	CG5902	FBgn0039136	uncharacterized protein
4	CG5934	FBgn0039505	uncharacterized protein
4	CG5938	FBgn0046247	uncharacterized protein
4	CG6443	FBgn0032290	uncharacterized protein
4	CG7220	FBgn0033544	uncharacterized protein
4	CG7332	FBgn0030973	uncharacterized protein
4	CG7407	FBgn0037134	uncharacterized protein
4	CG7582	FBgn0039681	uncharacterized protein
4	CG7739	FBgn0036509	uncharacterized protein
4	CG7781	FBgn0032021	uncharacterized protein
4	CG9328	FBgn0032886	uncharacterized protein
4	CG9853	FBgn0086605	uncharacterized protein
4	Chd64	FBgn0035499	Chd64
4	Chmp1	FBgn0036805	Charged multivesicular body protein 1
4	CkIalpha	FBgn0015024	Casein kinase Ialpha
4	Csp	FBgn0004179	Cysteine string protein
4	ctp	FBgn0011760	cut up
4	DCTN5-p25	FBgn0040228	Dynactin 5, p25 subunit
4	Den1	FBgn0033716	Deneddylase 1
4	Dlc90F	FBgn0024432	Dynein light chain 90F
4	DnaJ-1	FBgn0263106	DnaJ-like-1
4	Drat	FBgn0033188	Death resistor Adh domain containing target
4	eff	FBgn0011217	effete
4	eIF2Bbeta	FBgn0024996	eukaryotic translation initiation factor 2B subunit beta
4	emc	FBgn0000575	extra macrochaetae
4	EMC2A	FBgn0038462	ER membrane protein complex subunit 2A
4	EMC4	FBgn0037199	ER membrane protein complex subunit 4
4	EndoA	FBgn0038659	Endophilin A
4	endos	FBgn0061515	endosulfine
4	Eno	FBgn0000579	Enolase
4	Fas1	FBgn0285925	Fasciclin 1
4	Fis1	FBgn0039969	Fission, mitochondrial 1
4	Fkbp12	FBgn0013954	FK506-binding protein 12kD
4	fs(1)h	FBgn0004656	female sterile (1) homeotic
4	futsch	FBgn0259108	futsch
4	fwe	FBgn0261722	flower
4	gammaSnap1	FBgn0028552	gamma Soluble NSF attachment protein 1
4	Gapdh1	FBgn0001091	Glyceraldehyde 3 phosphate dehydrogenase 1
4	Gapdh2	FBgn0001092	Glyceraldehyde 3 phosphate dehydrogenase 2
4	Gbeta5	FBgn0030011	Gbeta5
4	Ggamma1	FBgn0004921	G protein gamma 1
4	ghi	FBgn0266124	ghiberti
4	Glut4EF	FBgn0267336	Glucose transporter 4 enhancer factor
4	GlyP	FBgn0004507	Glycogen phosphorylase
4	Grx1	FBgn0036820	Glutaredoxin 1
4	Gycalpha99B	FBgn0013972	Guanylyl cyclase alpha-subunit at 99B
4	gzl	FBgn0037442	godzilla E3 ubiquitin protein ligase
4	hbt	NA	NA
4	HDAC4	FBgn0041210	Histone deacetylase 4
4	His3.3A	FBgn0014857	Histone H3.3A
4	HmgZ	FBgn0010228	HMG protein Z
4	Hou	NA	NA
4	HPS1	FBgn0033973	Hermansky-Pudlak Syndrome 1
4	Hr38	FBgn0014859	Hormone receptor-like in 38
4	Hsp23	FBgn0001224	Heat shock protein 23
4	Hsp26	FBgn0001225	Heat shock protein 26
4	Ifrd1	NA	NA
4	igl	FBgn0013467	igloo
4	Inos	FBgn0025885	myo-inositol-1-phosphate synthase
4	jagn	FBgn0037374	jagunal
4	jdp	FBgn0027654	jdp
4	jim	FBgn0027339	jim
4	Kank	FBgn0027596	kank
4	Kap-alpha3	FBgn0027338	karyopherin alpha3
4	kcc	FBgn0261794	kazachoc
4	KLHL18	FBgn0037978	Kelch like family member 18
4	l(1)G0196	FBgn0027279	lethal (1) G0196
4	l(2)SH0834	FBgn0267365	lethal (2) SH0834
4	Lamp1	FBgn0032949	Lamp1
4	lap	FBgn0086372	like-AP180
4	lawc	FBgn0262976	leg arista wing complex
4	lncRNA:CR30055	FBgn0050055	long non-coding RNA:CR30055
4	lncRNA:CR34335	FBgn0267910	long non-coding RNA:CR34335
4	lncRNA:CR43459	FBgn0263413	long non-coding RNA:CR43459
4	lncRNA:Hsromega	FBgn0001234	Heat shock RNA omega
4	lola	FBgn0283521	longitudinals lacking
4	lolal	FBgn0022238	lola like
4	lwr	FBgn0010602	lesswright
4	maf-S	FBgn0034534	maf-S
4	Mapmodulin	FBgn0034282	mapmodulin
4	mbf1	FBgn0262732	multiprotein bridging factor 1
4	MESK2	FBgn0043070	Misexpression suppressor of KSR 2
4	MICU3	FBgn0038735	Mitochondrial calcium uptake 3
4	Mlf	FBgn0034051	Myelodysplasia/myeloid leukemia factor
4	mlt	FBgn0265512	mulet
4	Mob2	FBgn0259481	Mob2
4	mrva	FBgn0035763	minerva
4	MsrA	FBgn0000565	Methionine sulfoxide reductase A
4	Ndfip	FBgn0052177	Nedd4 family interacting protein
4	Nipped-B	FBgn0026401	Nipped-B
4	nrv2	FBgn0015777	nervana 2
4	nSyb	FBgn0013342	neuronal Synaptobrevin
4	Ntf-2	FBgn0031145	Nuclear transport factor-2
4	Nulp1	FBgn0027549	Nuclear localized protein 1
4	Nxt1	FBgn0028411	NTF2-related export protein 1
4	Obp44a	FBgn0033268	Odorant-binding protein 44a
4	Oda	FBgn0014184	Ornithine decarboxylase antizyme
4	Oli	FBgn0032651	Olig family
4	p	FBgn0086679	pink
4	Pcf11	FBgn0264962	Pcf11 cleavage and polyadenylation factor subunit
4	Pcmt	FBgn0086768	Protein-L-isoaspartate (D-aspartate) O-methyltransferase
4	Pfdn1	FBgn0031776	Prefoldin 1
4	Pfdn4	FBgn0035603	Prefoldin 4
4	Pfdn6	FBgn0036918	Prefoldin 6
4	Pgi	FBgn0003074	Phosphoglucose isomerase
4	Pgk	FBgn0250906	Phosphoglycerate kinase
4	phtf	FBgn0028579	phtf
4	Pis	FBgn0030670	Phosphatidylinositol synthase
4	Pka-R1	FBgn0259243	Protein kinase, cAMP-dependent, regulatory subunit type 1
4	Pka-R2	FBgn0022382	Protein kinase, cAMP-dependent, regulatory subunit type 2
4	Pkc98E	FBgn0003093	Protein C kinase 98E
4	PMCA	FBgn0259214	plasma membrane calcium ATPase
4	Pomp	FBgn0032884	pomp
4	Pp1alpha-96A	FBgn0003134	Protein phosphatase 1alpha at 96A
4	Pp2A-29B	FBgn0260439	Protein phosphatase 2A at 29B
4	PPP1R15	FBgn0034948	Protein phosphatase 1 regulatory subunit 15
4	Prps	FBgn0036030	Phosphoribosyl pyrophosphate synthetase
4	Pur-alpha	FBgn0022361	Purine-rich binding protein-alpha
4	PyK	FBgn0267385	Pyruvate kinase
4	qkr58E-3	FBgn0022984	quaking related 58E-3
4	qtc	FBgn0028572	quick-to-court
4	Rab1	FBgn0285937	Rab1
4	Rab14	FBgn0015791	Rab14
4	Rab18	FBgn0015794	Rab18
4	Rab2	FBgn0014009	Rab2
4	Rab3	FBgn0005586	Rab3
4	Rab4	FBgn0016701	Rab4
4	Rab5	FBgn0014010	Rab5
4	Rab7	FBgn0015795	Rab7
4	RabX4	FBgn0051118	RabX4
4	Rad23	FBgn0026777	Rad23
4	rdx	FBgn0264493	roadkill
4	ReepA	FBgn0261564	Receptor expression enhancing protein A
4	ref(2)P	FBgn0003231	refractory to sigma P
4	REPTOR-BP	FBgn0032202	REPTOR-binding partner
4	Rheb	FBgn0041191	Ras homolog enriched in brain
4	Rlip	FBgn0026056	Ral interacting protein
4	Rm62	FBgn0003261	Rm62
4	RNASEK	FBgn0262116	Ribonuclease kappa
4	robl	FBgn0024196	roadblock
4	Roc1a	FBgn0025638	Regulator of cullins 1a
4	Rop	FBgn0004574	Ras opposite
4	Rpn10	FBgn0015283	Regulatory particle non-ATPase 10
4	Rpn11	FBgn0028694	Regulatory particle non-ATPase 11
4	Rpn5	FBgn0028690	Regulatory particle non-ATPase 5
4	Rpt4	FBgn0028685	Regulatory particle triple-A ATPase 4
4	Rtf1	FBgn0034722	Rtf1
4	SamDC	FBgn0019932	S-adenosylmethionine decarboxylase
4	Sap47	FBgn0013334	Synapse-associated protein 47kD
4	sau	FBgn0267378	sauron
4	sbb	FBgn0285917	scribbler
4	SCCRO	FBgn0036510	Squamous cell carcinoma-related oncogene
4	SelR	FBgn0267376	Selenoprotein R
4	Serinc	NA	NA
4	Sh	FBgn0003380	Shaker
4	shi	FBgn0003392	shibire
4	shrb	FBgn0086656	shrub
4	sigmar	FBgn0034894	salivary glands marred
4	SkpA	FBgn0025637	SKP1-related A
4	slmb	FBgn0283468	supernumerary limbs
4	slo	FBgn0003429	slowpoke
4	Socs36E	FBgn0041184	Suppressor of cytokine signaling at 36E
4	sordd1	NA	NA
4	sotv	FBgn0029175	sister of tout-velu
4	sqh	FBgn0003514	spaghetti squash
4	sra	FBgn0086370	sarah
4	ssx	FBgn0024987	sister-of-Sex-lethal
4	stmA	FBgn0086784	stambha A
4	STUB1	FBgn0027052	STIP1 homology and U-box containing protein 1
4	stv	FBgn0086708	starvin
4	Svip	NA	NA
4	Syt7	FBgn0039900	Synaptotagmin 7
4	Syx17	FBgn0035540	Syntaxin 17
4	Syx6	FBgn0037084	Syntaxin 6
4	Syx7	FBgn0267849	Syntaxin 7
4	Tango11	FBgn0050404	Transport and Golgi organization 11
4	Tango9	FBgn0260744	Transport and Golgi organization 9
4	TBC1D16	FBgn0032249	TBC1 domain family member 16
4	TfIIA-S	FBgn0013347	Transcription-factor-IIA-S
4	TM4SF	FBgn0020372	Transmembrane 4 superfamily
4	Tpi	FBgn0086355	Triose phosphate isomerase
4	Trp1	FBgn0011584	Translocation protein 1
4	Trs20	FBgn0266724	TRAPP subunit 20
4	Trs31	FBgn0266723	TRAPP subunit 31
4	Tsp42Ee	FBgn0029506	Tetraspanin 42Ee
4	Tsp42Ej	FBgn0033132	Tetraspanin 42Ej
4	Ttc7	FBgn0021847	Tetratricopeptide repeat domain 7
4	Ubc4	FBgn0015321	Ubiquitin conjugating enzyme 4
4	Ubc6	FBgn0004436	Ubiquitin conjugating enzyme 6
4	UbcE2H	FBgn0029996	Ubiquitin conjugating enzyme E2H
4	UbcE2M	FBgn0035853	NEDD8-conjugating enzyme UbcE2M
4	Ubi-p5E	FBgn0086558	Ubiquitin-5E
4	Ubi-p63E	FBgn0003943	Ubiquitin-63E
4	UBL3	FBgn0026076	Ubiquitin like 3
4	Uck	FBgn0263398	Uridine-cytidine kinase
4	Usp14	FBgn0032216	Ubiquitin specific protease 14
4	veli	FBgn0039269	veli
4	Vha100-1	FBgn0028671	Vacuolar H[+] ATPase 100kD subunit 1
4	Vha13	FBgn0283536	Vacuolar H[+] ATPase 13kD subunit
4	Vha14-1	FBgn0262512	Vacuolar H[+] ATPase 14kD subunit 1
4	Vha16-1	FBgn0262736	Vacuolar H[+] ATPase 16kD subunit 1
4	Vha36-1	FBgn0022097	Vacuolar H[+] ATPase 36kD subunit 1
4	Vha44	FBgn0262511	Vacuolar H[+] ATPase 44kD subunit
4	Vha55	FBgn0005671	Vacuolar H[+]-ATPase 55kD subunit
4	Vha68-1	FBgn0265262	Vacuolar H[+] ATPase 68kD subunit 1
4	VhaAC39-1	FBgn0285910	Vacuolar H[+] ATPase AC39 subunit 1
4	VhaAC45	FBgn0262515	Vacuolar H[+] ATPase AC45 accessory subunit
4	VhaM9.7-a	FBgn0035521	Vacuolar H[+] ATPase M9.7 subunit a
4	VhaPPA1-1	FBgn0028662	Vacuolar H[+] ATPase PPA1 subunit 1
4	VhaSFD	FBgn0027779	Vacuolar H[+]-ATPase SFD subunit
4	vig	FBgn0024183	vasa intronic gene
4	vih	FBgn0264848	vihar
4	Vps24	FBgn0037231	Vacuolar protein sorting 24
4	Vps28	FBgn0021814	Vacuolar protein sorting 28
4	Vps37B	FBgn0037299	Vacuolar protein sorting 37B
4	Vti1a	FBgn0260862	Vesicle transport through interaction with t-SNAREs 1a
4	Vti1b	FBgn0264751	Vesicle transport through interaction with t-SNAREs 1b
4	Wbp2	FBgn0036318	WW domain binding protein 2
4	Yeti	FBgn0267398	yeti
4	Yippee	FBgn0026749	yippee
4	Ypel	NA	NA
5	Acn	FBgn0263198	Acinus
5	Act5C	FBgn0000042	Actin 5C
5	alphaTub84B	FBgn0003884	alpha-Tubulin at 84B
5	Ank2	FBgn0261788	Ankyrin 2
5	AP-1gamma	FBgn0030089	Adaptor Protein complex 1, gamma subunit
5	aqz	FBgn0286516	aaquetzalli
5	ari-1	FBgn0017418	ariadne 1
5	awd	FBgn0000150	abnormal wing discs
5	bcn92	FBgn0013432	bcn92
5	betaTub56D	FBgn0284243	beta-Tubulin at 56D
5	Blimp-1	FBgn0035625	Blimp-1
5	Bsg	FBgn0261822	Basigin
5	bun	FBgn0259176	bunched
5	Calr	FBgn0005585	Calreticulin
5	CaMKII	FBgn0264607	Calcium/calmodulin-dependent protein kinase II
5	cass	FBgn0286781	cassowary
5	cathD	FBgn0029093	cathepsin D
5	caz	FBgn0285954	cabeza
5	CG10077	FBgn0035720	uncharacterized protein
5	CG11155	FBgn0039927	uncharacterized protein
5	CG11360	FBgn0039920	uncharacterized protein
5	CG12605	FBgn0035481	uncharacterized protein
5	CG15098	FBgn0034398	uncharacterized protein
5	CG1677	FBgn0029941	uncharacterized protein
5	CG17321	FBgn0032719	uncharacterized protein
5	CG2918	FBgn0023529	uncharacterized protein
5	CG31650	FBgn0031673	uncharacterized protein
5	CG31712	FBgn0051712	uncharacterized protein
5	CG32486	FBgn0266918	uncharacterized protein
5	CG33229	FBgn0053229	uncharacterized protein
5	CG42450	FBgn0259927	uncharacterized protein
5	CG42724	FBgn0261641	uncharacterized protein
5	CG45050	FBgn0266410	uncharacterized protein
5	CG4887	FBgn0031318	uncharacterized protein
5	CG5746	FBgn0039186	uncharacterized protein
5	CG6770	FBgn0032400	uncharacterized protein
5	CG9005	FBgn0033638	uncharacterized protein
5	CG9813	FBgn0038143	uncharacterized protein
5	chinmo	FBgn0086758	Chronologically inappropriate morphogenesis
5	CHOp24	FBgn0029709	CHOp24
5	chrb	FBgn0036165	charybde
5	cic	FBgn0262582	capicua
5	CNBP	FBgn0034802	CCHC-type zinc finger nucleic acid binding protein
5	Cyp1	FBgn0004432	Cyclophilin 1
5	dnc	FBgn0000479	dunce
5	Dpm3	NA	NA
5	Dyb	FBgn0033739	Dystrobrevin
5	dysc	FBgn0264006	dyschronic
5	eEF1alpha1	FBgn0284245	eukaryotic translation elongation factor 1 alpha 1
5	eEF1alpha2	FBgn0000557	eukaryotic translation elongation factor 1 alpha 2
5	eEF1beta	FBgn0028737	eukaryotic translation elongation factor 1 beta
5	eEF1gamma	FBgn0029176	eukaryotic translation elongation factor 1 gamma
5	egh	FBgn0001404	egghead
5	eIF3b	FBgn0034237	eukaryotic translation initiation factor 3 subunit b
5	eIF3c	FBgn0034258	eukaryotic translation initiation factor 3 subunit c
5	eIF3f1	FBgn0037270	eukaryotic translation initiation factor 3 subunit f1
5	eIF3h	FBgn0022023	eukaryotic translation initiation factor 3 subunit h
5	eIF3i	FBgn0015834	eukaryotic translation initiation factor 3 subunit i
5	eIF3k	FBgn0034654	eukaryotic translation initiation factor 3 subunit k
5	eIF3l	FBgn0036258	eukaryotic translation initiation factor 3 subunit l
5	eIF3m	FBgn0033902	eukaryotic translation initiation factor 3 subunit m
5	eIF4H1	FBgn0262734	eukaryotic translation initiation factor 4H1
5	Eip75B	FBgn0000568	Ecdysone-induced protein 75B
5	elav	FBgn0260400	embryonic lethal abnormal vision
5	EMC10	FBgn0052441	ER membrane protein complex subunit 10
5	ERp44	NA	NA
5	flw	FBgn0000711	flapwing
5	fne	FBgn0086675	found in neurons
5	fok	FBgn0263773	fledgling of Klp38B
5	FoxP	FBgn0262477	Forkhead box P
5	fru	FBgn0004652	fruitless
5	ftz-f1	FBgn0001078	ftz transcription factor 1
5	G9a	FBgn0040372	G9a
5	GCS2alpha	FBgn0027588	Glucosidase 2 alpha subunit
5	glec	FBgn0015229	gliolectin
5	gw	FBgn0051992	gawky
5	Hel25E	FBgn0014189	Helicase at 25E
5	HINT1	FBgn0031459	histidine triad nucleotide binding protein 1
5	His4r	FBgn0013981	Histone H4 replacement
5	HmgD	FBgn0004362	High mobility group protein D
5	Hrb27C	FBgn0004838	Heterogeneous nuclear ribonucleoprotein at 27C
5	Hrb87F	FBgn0004237	Heterogeneous nuclear ribonucleoprotein at 87F
5	Hrb98DE	FBgn0001215	Heterogeneous nuclear ribonucleoprotein at 98DE
5	Hsc70-3	FBgn0001218	Heat shock 70-kDa protein cognate 3
5	Hsc70-4	FBgn0266599	Heat shock protein cognate 4
5	Jafrac1	FBgn0040309	thioredoxin peroxidase 1
5	l(1)G0320	FBgn0028327	lethal (1) G0320
5	l(3)80Fj	FBgn0287182	lethal (3) 80Fj
5	l(3)L1231	FBgn0086686	lethal (3) L1231
5	Lk6	FBgn0017581	Lk6 kinase
5	lncRNA:noe	FBgn0026197	long non-coding RNA:noe
5	lost	FBgn0263594	lost
5	MED21	FBgn0040020	Mediator complex subunit 21
5	MFS17	FBgn0058263	Major Facilitator Superfamily Transporter 17
5	Mnn1	FBgn0031885	Menin 1
5	Msp300	FBgn0261836	Muscle-specific protein 300 kDa
5	mtd	FBgn0013576	mustard
5	mts	FBgn0004177	microtubule star
5	Nacalpha	FBgn0086904	Nascent polypeptide associated complex protein alpha subunit
5	nAChRalpha5	FBgn0028875	nicotinic Acetylcholine Receptor alpha5
5	nej	FBgn0261617	nejire
5	norpA	FBgn0262738	no receptor potential A
5	Nurf-38	FBgn0016687	Nucleosome remodeling factor - 38kD
5	orb2	FBgn0264307	orb2
5	p120ctn	FBgn0260799	Adherens junction protein p120
5	pAbp	FBgn0265297	poly(A) binding protein
5	para	FBgn0285944	paralytic
5	Pep	FBgn0004401	Protein on ecdysone puffs
5	PHGPx	FBgn0035438	PHGPx
5	phyl	FBgn0013725	phyllopod
5	PPP4R2r	FBgn0030208	Protein phosphatase 4 regulatory subunit 2-related protein
5	Prosap	FBgn0040752	prosap
5	prtp	FBgn0030329	pretaporter
5	Rack1	FBgn0020618	Receptor of activated protein kinase C 1
5	Rbp1	FBgn0260944	RNA-binding protein 1
5	Rbp1-like	FBgn0030479	Rbp1-like
5	rdgB	FBgn0003218	retinal degeneration B
5	Rdh	FBgn0064227	Red herring
5	RhoGDI	FBgn0036921	RhoGDI
5	rin	FBgn0015778	rasputin
5	ringer	FBgn0266417	ringmaker
5	rl	FBgn0003256	rolled
5	Rnf11	NA	NA
5	RpL10Ab	FBgn0036213	Ribosomal protein L10Ab
5	RpL12	FBgn0034968	Ribosomal protein L12
5	RpL13	FBgn0011272	Ribosomal protein L13
5	RpL13A	FBgn0037351	Ribosomal protein L13A
5	RpL14	FBgn0017579	Ribosomal protein L14
5	RpL17	FBgn0029897	Ribosomal protein L17
5	RpL18	FBgn0035753	Ribosomal protein L18
5	RpL18A	FBgn0010409	Ribosomal protein L18A
5	RpL21	FBgn0032987	Ribosomal protein L21
5	RpL22	FBgn0015288	Ribosomal protein L22
5	RpL23A	FBgn0026372	Ribosomal protein L23A
5	RpL26	FBgn0036825	Ribosomal protein L26
5	RpL27	FBgn0039359	Ribosomal protein L27
5	RpL27A	FBgn0285948	Ribosomal protein L27A
5	RpL28	FBgn0035422	Ribosomal protein L28
5	RpL29	FBgn0016726	Ribosomal protein L29
5	RpL3	FBgn0020910	Ribosomal protein L3
5	RpL30	FBgn0086710	Ribosomal protein L30
5	RpL31	FBgn0285949	Ribosomal protein L31
5	RpL32	FBgn0002626	Ribosomal protein L32
5	RpL34a	FBgn0039406	Ribosomal protein L34a
5	RpL34b	FBgn0037686	Ribosomal protein L34b
5	RpL35	FBgn0029785	Ribosomal protein L35
5	RpL35A	FBgn0037328	Ribosomal protein L35A
5	RpL36A	FBgn0031980	Ribosomal protein L36A
5	RpL38	FBgn0040007	Ribosomal protein L38
5	RpL39	FBgn0023170	Ribosomal protein L39
5	RpL4	FBgn0003279	Ribosomal protein L4
5	RpL40	FBgn0003941	Ribosomal protein L40
5	RpL41	FBgn0066084	Ribosomal protein L41
5	RpL5	FBgn0064225	Ribosomal protein L5
5	RpL6	FBgn0039857	Ribosomal protein L6
5	RpL7	FBgn0005593	Ribosomal protein L7
5	RpL7A	FBgn0014026	Ribosomal protein L7A
5	RpL8	FBgn0261602	Ribosomal protein L8
5	RpL9	FBgn0015756	Ribosomal protein L9
5	RpLP0	FBgn0000100	Ribosomal protein LP0
5	RpLP1	FBgn0002593	Ribosomal protein LP1
5	RpLP2	FBgn0003274	Ribosomal protein LP2
5	RpS10b	FBgn0285947	Ribosomal protein S10b
5	RpS11	FBgn0033699	Ribosomal protein S11
5	RpS12	FBgn0286213	Ribosomal protein S12
5	RpS13	FBgn0010265	Ribosomal protein S13
5	RpS14a	FBgn0004403	Ribosomal protein S14a
5	RpS14b	FBgn0004404	Ribosomal protein S14b
5	RpS15	FBgn0034138	Ribosomal protein S15
5	RpS15Aa	FBgn0010198	Ribosomal protein S15Aa
5	RpS16	FBgn0034743	Ribosomal protein S16
5	RpS17	FBgn0005533	Ribosomal protein S17
5	RpS19a	FBgn0010412	Ribosomal protein S19a
5	RpS2	FBgn0004867	Ribosomal protein S2
5	RpS20	FBgn0019936	Ribosomal protein S20
5	RpS21	FBgn0015521	Ribosomal protein S21
5	RpS23	FBgn0033912	Ribosomal protein S23
5	RpS24	FBgn0261596	Ribosomal protein S24
5	RpS25	FBgn0086472	Ribosomal protein S25
5	RpS26	FBgn0261597	Ribosomal protein S26
5	RpS27A	FBgn0003942	Ribosomal protein S27A
5	RpS28b	FBgn0030136	Ribosomal protein S28b
5	RpS29	FBgn0261599	Ribosomal protein S29
5	RpS3	FBgn0002622	Ribosomal protein S3
5	RpS30	FBgn0038834	Ribosomal protein S30
5	RpS3A	FBgn0017545	Ribosomal protein S3A
5	RpS4	FBgn0011284	Ribosomal protein S4
5	RpS5a	FBgn0002590	Ribosomal protein S5a
5	RpS6	FBgn0261592	Ribosomal protein S6
5	RpS8	FBgn0039713	Ribosomal protein S8
5	RpS9	FBgn0010408	Ribosomal protein S9
5	Rsf1	FBgn0011305	Repressor splicing factor 1
5	rudhira	FBgn0266019	rudhira
5	scyl	FBgn0041094	scylla
5	Sec61beta	FBgn0010638	Sec61 beta subunit
5	Septin4	NA	NA
5	sgg	FBgn0003371	shaggy
5	shot	FBgn0013733	short stop
5	sif	FBgn0085447	still life
5	simj	FBgn0010762	simjang
5	sky	FBgn0032901	skywalker
5	SmE	FBgn0261790	Small ribonucleoprotein particle protein SmE
5	Snap25	FBgn0011288	Synaptosomal-associated protein 25kDa
5	sqd	FBgn0263396	squid
5	Ssb-c31a	FBgn0015299	Single stranded-binding protein c31A
5	sta	FBgn0003517	stubarista
5	Su(var)205	FBgn0003607	Suppressor of variegation 205
5	su(w[a])	FBgn0003638	suppressor of white-apricot
5	Sumo	NA	NA
5	Sxl	FBgn0264270	Sex lethal
5	Syp	FBgn0038826	Syncrip
5	Syx1A	FBgn0013343	Syntaxin 1A
5	Tapdelta	FBgn0021795	Translocon-associated protein delta
5	Tctp	FBgn0037874	Translationally controlled tumor protein
5	ThrRS	FBgn0027081	Threonyl-tRNA synthetase
5	Tspo	FBgn0031263	Translocator protein
5	Uhg4	FBgn0083124	U snoRNA host gene 4
5	Uhg5	FBgn0083123	U snoRNA host gene 5
5	Unr	FBgn0263352	Upstream of N-ras
5	viaf	FBgn0036237	viral IAP-associated factor
5	wdb	FBgn0027492	widerborst
5	Xe7	FBgn0010772	Xe7
5	Xrp1	FBgn0261113	Xrp1
5	yps	FBgn0022959	ypsilon schachtel
5	ytr	FBgn0021895	yantar
6	Ctr9	FBgn0035205	Ctr9
6	Hsc70Cb	FBgn0026418	Hsc70Cb
6	Hsp68	FBgn0001230	Heat shock protein 68
6	Hsp83	FBgn0001233	Heat shock protein 83
6	l(1)G0469	FBgn0040153	lethal (1) G0469
6	lncRNA:alphagamma-element:CR32865	FBgn0052865	alphagamma-element:CR32865

## Sheet: Table S3
GeneRatio	k/n	n: the number of genes in a module with at least one GO annotation
BgRatio	M/N	N: the total number of genes in the fly genome with at least one GO annotation
module.id	ID	Description	geneID	Count	GeneRatio	BgRatio	pvalue	p.adjust
1	GO:0099537	trans-synaptic signaling	Ace/Alk/alphaSnap/BicD/brp/Ca-beta/Cadps/Cals/CanB/CASK/CG6329/cpo/cpx/dlg1/Frq1/GluClalpha/Ih/inaE/jeb/mAChR-A/nAChRalpha1/nAChRalpha6/nAChRalpha7/nAChRbeta1/NFAT/Nlg2/Nlg3/Nrx-1/nwk/Plc21C/pum/qvr/Rap1/Rdl/Rim/Syt1/Syt4/Ten-a/Tomosyn/unc-13/Vap33/VGlut/X11Lbeta	43	43/201	320/12234	2.02393e-27	3.04399e-24
1	GO:0034330	cell junction organization	aPKC/Appl/brp/Ca-beta/Cals/CASK/Lrp4/cindr/cpx/dlg1/dpr12/dpr14/dpr21/dpr6/dpr7/dpr8/dpr9/Frq1/Galphao/jeb/kis/Liprin-gamma/Mmp2/Nlg2/Nlg3/nmo/Nrx-1/nwk/pros/pum/Rap1/RhoGAP100F/Sdc/Sema1a/shakB/Spn/stau/Syn1/Ten-a/unc-104/unc-13/Vap33	42	42/201	367/12234	5.76684e-24	1.73467e-21
1	GO:0050804	modulation of chemical synaptic transmission	Alk/BicD/brp/Cals/CASK/CG6329/cpx/Frq1/Ih/jeb/NFAT/Nlg2/Nlg3/Nrx-1/Plc21C/pum/qvr/Rap1/Rdl/Rim/Syt1/Syt4/Tomosyn/VGlut	24	24/201	142/12234	6.46467e-18	1.21536e-15
1	GO:0099177	regulation of trans-synaptic signaling	Alk/BicD/brp/Cals/CASK/CG6329/cpx/Frq1/Ih/jeb/NFAT/Nlg2/Nlg3/Nrx-1/Plc21C/pum/qvr/Rap1/Rdl/Rim/Syt1/Syt4/Tomosyn/VGlut	24	24/201	142/12234	6.46467e-18	1.21536e-15
1	GO:0034329	cell junction assembly	aPKC/Cals/CASK/cindr/cpx/dlg1/Galphao/jeb/kis/Liprin-gamma/Nlg2/Nlg3/nmo/Nrx-1/nwk/pros/pum/Rap1/Sdc/Sema1a/shakB/Spn/stau/Syn1/Ten-a/unc-104	26	26/201	229/12234	5.763e-15	9.63061e-13
1	GO:0007416	synapse assembly	aPKC/Cals/CASK/cpx/dlg1/Galphao/jeb/kis/Liprin-gamma/Nlg2/Nlg3/nmo/Nrx-1/nwk/pros/pum/Sdc/Sema1a/Spn/stau/Syn1/Ten-a/unc-104	23	23/201	174/12234	8.57938e-15	1.19497e-12
1	GO:0023061	signal release	alphaSnap/BicD/brp/Cadps/CanB/CASK/cpx/Flo2/Frq1/Glut1/Ih/NFAT/PsGEF/Rap1/Rim/Syt1/Syt4/Tomosyn/unc-104/unc-13/Vap33	21	21/201	139/12234	8.73978e-15	1.19497e-12
1	GO:0001505	regulation of neurotransmitter levels	Ace/alphaSnap/BicD/brp/Cadps/CanB/CASK/cpx/Frq1/Ih/inaE/NFAT/Rap1/Rim/Syt1/Syt4/Tomosyn/unc-13/Vap33	19	19/201	110/12234	1.3869e-14	1.73825e-12
1	GO:0006836	neurotransmitter transport	alphaSnap/BicD/brp/Cadps/CanB/CASK/CG10804/CG43066/cpx/Frq1/Ih/NFAT/Rap1/Rim/Syt1/Syt4/Tomosyn/unc-13/Vap33/VGlut	20	20/201	128/12234	2.01596e-14	2.33231e-12
1	GO:0051049	regulation of transport	BicD/Ca-beta/Cadps/CASK/CG6329/cindr/cpx/Flo2/Frq1/Glut1/IA-2/Ih/klar/NFAT/Nrx-1/Pde6/Pkc53E/PsGEF/qvr/Rab26/Rap1/Syt1/Syt4/Teh1/Teh2/tipE/Tomosyn/unc-104	28	28/201	293/12234	4.02632e-14	4.32542e-12
1	GO:0007269	neurotransmitter secretion	alphaSnap/BicD/brp/Cadps/CanB/CASK/cpx/Frq1/Ih/NFAT/Rap1/Rim/Syt1/Syt4/Tomosyn/unc-13/Vap33	17	17/201	99/12234	3.97496e-13	3.3213e-11
1	GO:0099003	vesicle-mediated transport in synapse	alphaSnap/BicD/Cadps/CASK/cpx/NFAT/Nlg2/Nlg3/Nrx-1/Rap1/Rim/Syt1/Syt4/Tomosyn/unc-13/Vap33/VGlut	17	17/201	112/12234	3.21083e-12	2.19504e-10
1	GO:0099504	synaptic vesicle cycle	alphaSnap/BicD/Cadps/CASK/cpx/NFAT/Nlg2/Nlg3/Nrx-1/Rap1/Rim/Syt1/Syt4/Tomosyn/unc-13/Vap33/VGlut	17	17/201	112/12234	3.21083e-12	2.19504e-10
1	GO:0046903	secretion	alphaSnap/BicD/brp/Cadps/CanB/CASK/cpx/Flo2/Frq1/Glut1/IA-2/Ih/NFAT/PsGEF/Rab26/Rap1/Rim/Syt1/Syt4/Tomosyn/unc-104/unc-13/Vap33	23	23/201	253/12234	2.50052e-11	1.42808e-09
1	GO:0050803	regulation of synapse structure or activity	Cals/CASK/dlg1/Galphao/kis/Liprin-gamma/Nlg2/nmo/Nrx-1/nwk/pum/Sdc/Spn/stau/Syn1/Syt1/Ten-a/unc-104/VGlut	19	19/201	191/12234	3.20405e-10	1.6063e-08
1	GO:0042391	regulation of membrane potential	jus/CG42340/GluClalpha/Ih/nAChRalpha1/nAChRalpha6/nAChRalpha7/nAChRbeta1/NaCP60E/qvr/Rdl/shakB/VGlut	13	13/201	83/12234	8.31459e-10	4.03392e-08
1	GO:0050807	regulation of synapse organization	Cals/CASK/dlg1/Galphao/kis/Liprin-gamma/Nlg2/nmo/Nrx-1/nwk/pum/Sdc/Spn/stau/Syn1/Ten-a/unc-104	17	17/201	160/12234	1.03063e-09	4.84396e-08
1	GO:0007611	learning or memory	Alk/aPKC/Appl/brp/CASK/CG4612/Dop2R/DopEcR/kis/mura/Nrx-1/pum/Rbfox1/Rdl/stau/Tob/Tomosyn	17	17/201	167/12234	2.00501e-09	8.6158e-08
1	GO:0050890	cognition	Alk/aPKC/Appl/brp/CASK/CG4612/Dop2R/DopEcR/kis/mura/Nrx-1/pum/Rbfox1/Rdl/stau/Tob/Tomosyn	17	17/201	167/12234	2.00501e-09	8.6158e-08
1	GO:0042330	taxis	Alk/beat-IIIb/CadN/Con/dlg1/Dscam2/Dscam4/fend/Hipk/jeb/kis/Mmp2/nmo/pros/Ptp99A/RhoGAP100F/RhoGAP93B/Sdc/Sema1a/shep/slgA/Ten-a/ttv/tutl	24	24/201	347/12234	2.52716e-09	1.04564e-07
1	GO:0044087	regulation of cellular component biogenesis	aPKC/Cals/CASK/CG17816/CG4230/dlg1/Flo2/Galphao/Jupiter/kis/Liprin-gamma/Mmp2/nmo/nwk/PsGEF/pum/Sdc/Spn/stau/Syn1/Tob/unc-104	22	22/201	312/12234	8.60523e-09	3.23557e-07
1	GO:0051963	regulation of synapse assembly	Cals/CASK/dlg1/Galphao/kis/Liprin-gamma/nmo/nwk/pum/Sdc/Spn/stau/Syn1/unc-104	14	14/201	120/12234	9.63891e-09	3.53583e-07
1	GO:1901888	regulation of cell junction assembly	Cals/CASK/dlg1/Galphao/kis/Liprin-gamma/nmo/nwk/pum/Sdc/Spn/stau/Syn1/unc-104	14	14/201	125/12234	1.64137e-08	5.74096e-07
1	GO:0006812	cation transport	Atox1/Ca-alpha1D/Ca-beta/CG10804/CG42260/CG42340/CG6329/Cngl/Ih/Mid1/nAChRalpha1/nAChRalpha6/nAChRalpha7/NaCP60E/Nckx30C/nrv3/PsGEF/qvr/SPoCk/Syt1/Syt4/Teh1/Teh2/tipE	24	24/201	385/12234	1.93221e-08	6.60463e-07
1	GO:0007626	locomotory behavior	Ac3/brp/CASK/dlg1/Ih/Ktl/Mid1/nAChRalpha7/Nlg2/Plc21C/shakB/shep/slgA/Syt1/tutl/unc-104/unc79	17	17/201	195/12234	2.11677e-08	7.07472e-07
1	GO:0008038	neuron recognition	CadN/Con/dpr12/Dscam2/Dscam4/Mmp2/Ptp99A/Pvf3/RhoGAP93B/RhoGAPp190/Sema1a/Ten-a/tutl	13	13/201	114/12234	4.36148e-08	1.33871e-06
1	GO:0048589	developmental growth	alphaSnap/CadN/CASK/cpx/dlg1/Frl/Galphao/Hipk/jeb/kis/Liprin-gamma/Nlg2/nmo/Nrx-1/nwk/pum/RhoGAP100F/Sdc/Sema1a/stau/Syn1/Ten-a/unc-104	23	23/201	373/12234	4.77474e-08	1.40808e-06
1	GO:0008037	cell recognition	CadN/Con/dpr12/Dscam2/Dscam4/Mmp2/Ptp99A/Pvf3/RhoGAP93B/RhoGAPp190/Sema1a/Ten-a/tutl	13	13/201	117/12234	5.96721e-08	1.7259e-06
1	GO:0000904	cell morphogenesis involved in differentiation	Alk/aPKC/beat-IIIb/CadN/Dscam2/Dscam4/fend/Frl/jeb/kis/Liprin-gamma/Mmp2/pros/Ptp99A/pum/RhoGAP100F/RhoGAP71E/RhoGAP93B/RhoGAPp190/Sdc/Sema1a/smog/Ten-a/ttv/tutl/unc-104	26	26/201	484/12234	9.69338e-08	2.6507e-06
1	GO:0040007	growth	Alk/alphaSnap/CadN/CASK/cpx/dlg1/Frl/Galphao/Hipk/jeb/kis/Liprin-gamma/Nlg2/nmo/Nrx-1/nwk/pum/RhoGAP100F/Sdc/Sema1a/stau/Syn1/Ten-a/unc-104	24	24/201	439/12234	2.28475e-07	5.72711e-06
1	GO:0048858	cell projection morphogenesis	Alk/Appl/beat-IIIb/CadN/Dscam2/Dscam4/fend/Frl/jeb/kis/Liprin-gamma/Mmp2/pros/Ptp99A/pum/RhoGAP100F/RhoGAP93B/RhoGAPp190/Sdc/Sema1a/Ten-a/ttv/tutl/unc-104	24	24/201	447/12234	3.17998e-07	7.30907e-06
1	GO:0120039	plasma membrane bounded cell projection morphogenesis	Alk/Appl/beat-IIIb/CadN/Dscam2/Dscam4/fend/Frl/jeb/kis/Liprin-gamma/Mmp2/pros/Ptp99A/pum/RhoGAP100F/RhoGAP93B/RhoGAPp190/Sdc/Sema1a/Ten-a/ttv/tutl/unc-104	24	24/201	447/12234	3.17998e-07	7.30907e-06
1	GO:0098609	cell-cell adhesion	beat-IIIb/CadN/Cals/Con/dlg1/Dscam2/Dscam4/Nlg2/Nlg3/Rap1/Ten-a/tutl/wech	13	13/201	135/12234	3.25604e-07	7.30907e-06
1	GO:0030534	adult behavior	AcCoAS/brp/CASK/dlg1/DopEcR/dpr9/mura/nAChRalpha7/Nlg2/Plc21C/pum/shakB/shep/tutl	14	14/201	166/12234	5.84948e-07	1.22189e-05
1	GO:0022610	biological adhesion	beat-IIIb/CadN/Cals/Con/dlg1/Dscam2/Dscam4/Flo2/Galphao/mspo/Nlg2/Nlg3/Rap1/Ten-a/tutl/wech	16	16/201	226/12234	9.66614e-07	1.93838e-05
1	GO:0021700	developmental maturation	aPKC/BicD/Ca-alpha1D/dlg1/enc/heph/kis/klar/Nlg2/Rim/shep/stau/Syt1/unc-104/unc-13/Vap33	16	16/201	231/12234	1.29199e-06	2.55678e-05
1	GO:0019932	second-messenger-mediated signaling	Ca-alpha1D/CanA-14F/CG42260/Cngl/Galphao/Pde9/Spn/SPoCk	8	8/201	61/12234	6.44907e-06	0.000124351
1	GO:0048638	regulation of developmental growth	CadN/CASK/dlg1/Galphao/Hipk/kis/Liprin-gamma/nmo/nwk/pum/Sdc/Sema1a/stau/Syn1/unc-104	15	15/201	234/12234	7.23497e-06	0.000137739
1	GO:0051960	regulation of nervous system development	aPKC/CadN/Cals/dlg1/Galphao/Liprin-gamma/nmo/nwk/pros/Sdc/Sema1a/Spn/stau/unc-104	14	14/201	211/12234	9.94944e-06	0.00018474
1	GO:0015872	dopamine transport	Ih/PsGEF/Syt1/Syt4	4	4/201	10/12234	1.37451e-05	0.000246102
1	GO:0051937	catecholamine transport	Ih/PsGEF/Syt1/Syt4	4	4/201	10/12234	1.37451e-05	0.000246102
1	GO:0034220	ion transmembrane transport	Ca-alpha1D/Ca-beta/CG10804/CG12531/CG42340/CG6329/GluClalpha/Mid1/nAChRalpha1/nAChRalpha6/nAChRalpha7/nAChRbeta1/NaCP60E/NaPi-III/Nckx30C/nrv3/qvr/Rdl/SPoCk/VGlut	20	20/201	429/12234	2.61723e-05	0.000442283
1	GO:0048149	behavioral response to ethanol	AcCoAS/CASK/dlg1/DopEcR/dpr9/mura/pum	7	7/201	56/12234	3.41387e-05	0.000564226
1	GO:0022603	regulation of anatomical structure morphogenesis	aPKC/CadN/Frl/Hipk/nmo/pros/Rap1/RhoGAPp190/Sema1a/smog/tutl/unc-104	12	12/201	178/12234	3.71437e-05	0.00060722
1	GO:1905114	cell surface receptor signaling pathway involved in cell-cell signaling	Cow/Flo2/Galphao/Hipk/lgs/Mmp2/nAChRalpha7/nmo/qvr/ttv	10	10/201	126/12234	4.22177e-05	0.000682747
1	GO:0040008	regulation of growth	Alk/CadN/CASK/dlg1/Galphao/Hipk/kis/Liprin-gamma/nmo/nwk/pum/Sdc/Sema1a/stau/Syn1/unc-104	16	16/201	306/12234	4.50173e-05	0.000720276
1	GO:0009628	response to abiotic stimulus	Appl/Camta/jus/dlg1/Ggamma30A/Hipk/Ih/inaE/msi/nAChRalpha7/NFAT/nmo/nrv3/Plc21C/Rdl/shakB/shep/slgA/tipE/tutl	20	20/201	449/12234	4.98035e-05	0.000779977
1	GO:0017148	negative regulation of translation	CG13928/eIF4EHP/heph/msi/pum/Rbfox1/wech	7	7/201	60/12234	5.3784e-05	0.000817082
1	GO:0015850	organic hydroxy compound transport	Ih/Nrx-1/PsGEF/Syt1/Syt4	5	5/201	26/12234	5.65699e-05	0.000842388
1	GO:0030431	sleep	CanA-14F/CanB/CG6329/Ih/Ktl/Nca/qvr/Rdl	8	8/201	82/12234	5.81421e-05	0.000857312
1	GO:1904580	regulation of intracellular mRNA localization	aPKC/enc/klar/stau/Syt1	5	5/201	27/12234	6.85058e-05	0.000981265
1	GO:0048469	cell maturation	aPKC/BicD/Ca-alpha1D/dlg1/enc/heph/kis/klar/Rim/shep/stau/Syt1	12	12/201	199/12234	0.000109231	0.00149371
1	GO:0071241	cellular response to inorganic substance	Ggamma30A/PsGEF/Syt1/Syt4	4	4/201	16/12234	0.00011024	0.00149371
1	GO:0071695	anatomical structure maturation	aPKC/BicD/Ca-alpha1D/dlg1/enc/heph/kis/klar/Rim/shep/stau/Syt1	12	12/201	202/12234	0.00012587	0.0016753
1	GO:0051240	positive regulation of multicellular organismal process	aPKC/Cals/dlg1/Hipk/Ih/kis/Nca/nmo/pros/qvr/Sdc/stau	12	12/201	203/12234	0.00013188	0.0017348
1	GO:0034249	negative regulation of cellular amide metabolic process	CG13928/eIF4EHP/heph/msi/pum/Rbfox1/wech	7	7/201	69/12234	0.000132647	0.0017348
1	GO:0040012	regulation of locomotion	CASK/Evi5/kis/Ktl/Nrx-1/Pvf3/Sema1a/Ten-a/unc-104	9	9/201	120/12234	0.000158258	0.00200016
1	GO:0061024	membrane organization	alphaSnap/klar/Nlg2/Nlg3/Nrx-1/nwk/PsGEF/Rim/Rtnl1/Syt1/Syt4/Ten-a/Vap33	13	13/201	247/12234	0.00022122	0.00264059
1	GO:0007623	circadian rhythm	Ac3/dlg1/Ih/Mid1/Nca/Pdp1/Plc21C/qvr/Rdl/unc79	10	10/201	155/12234	0.000238168	0.00282051
1	GO:0002118	aggressive behavior	Ktl/Nlg2/Rdl/slgA	4	4/201	20/12234	0.000278728	0.00322467
1	GO:0001738	morphogenesis of a polarized epithelium	aPKC/CadN/dlg1/Frl/Galphao/Hipk/nmo/Rap1	8	8/201	103/12234	0.000289177	0.00329486
1	GO:0048749	compound eye development	Alk/alphaSnap/aPKC/CadN/cindr/Frl/Hipk/hth/jeb/klar/msi/Nckx30C/nmo/pros/Rap1/RhoGAP100F/tutl	17	17/201	402/12234	0.000342482	0.0038155
1	GO:0120035	regulation of plasma membrane bounded cell projection organization	aPKC/CadN/Flo2/pros/PsGEF/RhoGAPp190/Sema1a/tutl/unc-104	9	9/201	138/12234	0.0004502	0.00480213
1	GO:0048512	circadian behavior	Ac3/dlg1/Ih/Mid1/Nca/qvr/Rdl/unc79	8	8/201	111/12234	0.000480298	0.0050871
1	GO:0002028	regulation of sodium ion transport	Teh1/Teh2/tipE	3	3/201	11/12234	0.000654088	0.00649613
1	GO:0048880	sensory system development	Alk/alphaSnap/aPKC/CadN/cindr/Frl/Hipk/hth/jeb/klar/msi/Nckx30C/nmo/pros/Rap1/RhoGAP100F/tutl	17	17/201	427/12234	0.000680009	0.00649613
1	GO:0007317	regulation of pole plasm oskar mRNA localization	enc/klar/stau/Syt1	4	4/201	25/12234	0.000682439	0.00649613
1	GO:0007350	blastoderm segmentation	aPKC/Cow/dlg1/enc/hth/kis/klar/lgs/pum/stau/Syt1	11	11/201	211/12234	0.000728537	0.00678135
1	GO:0007619	courtship behavior	CASK/dlg1/Ktl/Nlg2/pros/shep/tipE	7	7/201	91/12234	0.000734529	0.00678135
1	GO:0016477	cell migration	CASK/cindr/Evi5/Frl/jeb/kis/Mmp2/pum/Pvf3/Rap1/Sdc/Sema1a/smog/ttv	14	14/201	319/12234	0.000800056	0.00729263
1	GO:0035418	protein localization to synapse	dlg1/kis/stau	3	3/201	12/12234	0.000861594	0.00766767
1	GO:0010648	negative regulation of cell communication	Alk/aPKC/Cow/cpx/Hipk/jeb/kek1/Mmp2/Nca/NFAT/Nlg2/nmo/pum/Rap1/Rdl	15	15/201	366/12234	0.00105138	0.00924726
1	GO:0023057	negative regulation of signaling	Alk/aPKC/Cow/cpx/Hipk/jeb/kek1/Mmp2/Nca/NFAT/Nlg2/nmo/pum/Rap1/Rdl	15	15/201	367/12234	0.00108056	0.00944864
1	GO:1903311	regulation of mRNA metabolic process	bol/CG13928/mub/ps/pum/Rbfox1/SF2/Ythdc1	8	8/201	126/12234	0.00110868	0.00958307
1	GO:0016318	ommatidial rotation	CadN/Frl/nmo/Rap1	4	4/201	29/12234	0.00121724	0.0104019
1	GO:0051241	negative regulation of multicellular organismal process	CadN/dlg1/Galphao/Liprin-gamma/nwk/pros/Sema1a/Spn/unc-104	9	9/201	162/12234	0.0014167	0.0117072
1	GO:0007522	visceral muscle development	Alk/jeb/klar	3	3/201	15/12234	0.0017183	0.0135305
1	GO:0044091	membrane biogenesis	Nlg2/Nlg3/Nrx-1	3	3/201	15/12234	0.0017183	0.0135305
1	GO:0030706	germarium-derived oocyte differentiation	aPKC/BicD/enc/Rbfox1	4	4/201	32/12234	0.00177352	0.0138926
1	GO:0010647	positive regulation of cell communication	Alk/aPKC/BicD/Cals/Cow/DopEcR/Flo2/Glut1/Hipk/jeb/Pitslre/PsGEF/Rap1/ttv/unc-104/VGlut	16	16/201	439/12234	0.00241723	0.0178211
1	GO:0023056	positive regulation of signaling	Alk/aPKC/BicD/Cals/Cow/DopEcR/Flo2/Glut1/Hipk/jeb/Pitslre/PsGEF/Rap1/ttv/unc-104/VGlut	16	16/201	439/12234	0.00241723	0.0178211
1	GO:0045938	positive regulation of circadian sleep/wake cycle, sleep	Ih/Nca/qvr	3	3/201	17/12234	0.00250662	0.0183007
1	GO:0000380	alternative mRNA splicing, via spliceosome	Srrm234/mub/ps/Rbfox1/SF2/Ythdc1	6	6/201	85/12234	0.00272062	0.0195781
1	GO:0032535	regulation of cellular component size	Alk/CadN/CG4230/Stacl/nwk/PsGEF/Pvf3/RhoGAPp190/Sema1a	9	9/201	180/12234	0.00290854	0.0208307
1	GO:0045167	asymmetric protein localization involved in cell fate determination	aPKC/dlg1/stau	3	3/201	18/12234	0.00297181	0.0209841
1	GO:0010608	posttranscriptional regulation of gene expression	bol/CG13928/CG4612/eIF4EHP/heph/msi/pum/Rbfox1/stau/wech	10	10/201	217/12234	0.00312854	0.0219039
1	GO:0007420	brain development	Appl/Frl/hth/pros/PsGEF/RhoGAPp190/Ten-a	7	7/201	119/12234	0.00346123	0.0238793
1	GO:0000289	nuclear-transcribed mRNA poly(A) tail shortening	PAN3/CG13928/pum	3	3/201	19/12234	0.00348668	0.023945
1	GO:0050795	regulation of behavior	Alk/Ih/Ktl/Nca/qvr/Rdl	6	6/201	92/12234	0.00403649	0.0270838
1	GO:0046530	photoreceptor cell differentiation	Alk/CadN/hth/jeb/klar/msi/pros/Rap1/RhoGAP100F/tutl	10	10/201	225/12234	0.00404587	0.0270838
1	GO:0051674	localization of cell	CASK/cindr/Evi5/Frl/jeb/kis/Mmp2/pum/Pvf3/Rap1/Sdc/Sema1a/smog/ttv	14	14/201	381/12234	0.00415267	0.0275137
1	GO:0007164	establishment of tissue polarity	CadN/Frl/Galphao/Hipk/nmo/Rap1	6	6/201	93/12234	0.00425718	0.0275983
1	GO:0097305	response to alcohol	AcCoAS/CASK/dlg1/DopEcR/dpr9/mura/pum	7	7/201	124/12234	0.00434372	0.0280384
1	GO:0006816	calcium ion transport	Ca-alpha1D/Ca-beta/Mid1/Nckx30C/SPoCk	5	5/201	66/12234	0.00452232	0.0289429
1	GO:0051656	establishment of organelle localization	aPKC/BicD/CASK/dlg1/klar/LTV1/unc-104/unc-13	8	8/201	161/12234	0.00509903	0.0319539
1	GO:0007618	mating	bol/CASK/dlg1/Ktl/Nlg2/pros/shep/tipE	8	8/201	162/12234	0.00529032	0.0324116
1	GO:0051094	positive regulation of developmental process	aPKC/Cals/dlg1/Hipk/kis/nmo/Pdcd4/pros/Sdc/stau	10	10/201	234/12234	0.00531963	0.0324116
1	GO:0031644	regulation of nervous system process	Alk/qvr/Rdl	3	3/201	22/12234	0.00534446	0.0324116
1	GO:0007163	establishment or maintenance of cell polarity	aPKC/BicD/CadN/dlg1/Frl/heph/nmo/Rap1/smog	9	9/201	198/12234	0.00543556	0.0328317
1	GO:0010975	regulation of neuron projection development	CadN/pros/RhoGAPp190/Sema1a/tutl/unc-104	6	6/201	98/12234	0.00549669	0.0329363
1	GO:0010628	positive regulation of gene expression	bol/CG4612/Hipk/Pitslre/pros/ps/pum/smog/tna	9	9/201	200/12234	0.00579745	0.0346007
1	GO:0051093	negative regulation of developmental process	CadN/dlg1/Galphao/Liprin-gamma/nwk/pros/Sema1a/Spn/unc-104	9	9/201	203/12234	0.00637489	0.0368763
1	GO:0042749	regulation of circadian sleep/wake cycle	Ih/Nca/qvr/Rdl	4	4/201	46/12234	0.00673318	0.038214
1	GO:0007266	Rho protein signal transduction	PsGEF/RhoGAP100F/RhoGAP71E/RhoGAPp190	4	4/201	47/12234	0.00726673	0.0406288
1	GO:0042753	positive regulation of circadian rhythm	Ih/Nca/qvr	3	3/201	25/12234	0.00769919	0.0422612
1	GO:0045880	positive regulation of smoothened signaling pathway	aPKC/Hipk/Rap1/ttv	4	4/201	48/12234	0.00782743	0.042809
1	GO:0032880	regulation of protein localization	Evi5/Flo2/kis/pros/Tomosyn/unc-104	6	6/201	108/12234	0.00873806	0.0472735
1	GO:0060322	head development	Appl/Frl/hth/pros/PsGEF/RhoGAPp190/Ten-a	7	7/201	142/12234	0.00897346	0.0482003
1	GO:0007169	transmembrane receptor protein tyrosine kinase signaling pathway	Alk/dlg1/jeb/kek1/Mmp2/pum/Pvf3/Rap1/Reph	9	9/201	215/12234	0.00913845	0.0486746
1	GO:0032269	negative regulation of cellular protein metabolic process	CG13928/eIF4EHP/heph/kek1/msi/pum/Rbfox1/wech	8	8/201	178/12234	0.00915885	0.0486746
2	GO:0045047	protein targeting to ER	CG8860/Sec61gamma/Spase12/Spase22-23/Spase25	5	1986-05-01	24/12234	5.83977e-07	0.000405443
2	GO:0072599	establishment of protein localization to endoplasmic reticulum	CG8860/Sec61gamma/Spase12/Spase22-23/Spase25	5	1986-05-01	25/12234	7.25949e-07	0.000405443
2	GO:0030952	establishment or maintenance of cytoskeleton polarity	14-3-3epsilon/Gbeta13F/Klp64D/poly/Rab11	5	1986-05-01	49/12234	2.28227e-05	0.00637325
2	GO:0007264	small GTPase mediated signal transduction	14-3-3epsilon/Arf79F/Gdi/Mob4/Nf1/PlexA/Rab11/Ric	8	1986-08-01	174/12234	2.94295e-05	0.00657455
2	GO:0016485	protein processing	amon/Spase12/Spase22-23/Spase25/svr/twr	6	1986-06-01	93/12234	4.72908e-05	0.00880397
2	GO:0019725	cellular homeostasis	CG5027/CG7484/Cnx99A/ERp60/Fer1HCH/Fer2LCH/Manf/Pdi/Smox	9	1986-09-01	255/12234	7.31899e-05	0.011679
2	GO:0046628	positive regulation of insulin receptor signaling pathway	Lpin/Mob4/poly	3	1986-03-01	17/12234	0.000212392	0.0200727
2	GO:1900078	positive regulation of cellular response to insulin stimulus	Lpin/Mob4/poly	3	1986-03-01	17/12234	0.000212392	0.0200727
2	GO:0051094	positive regulation of developmental process	Arf79F/Desat1/E2f1/Mob4/Nf1/PlexA/pnut/Smox	8	1986-08-01	234/12234	0.000233613	0.0200727
2	GO:0008103	oocyte microtubule cytoskeleton polarization	14-3-3epsilon/poly/Rab11	3	1986-03-01	19/12234	0.000299599	0.0223101
2	GO:0045572	positive regulation of imaginal disc growth	Desat1/pnut/Smox	3	1986-03-01	19/12234	0.000299599	0.0223101
2	GO:0023061	signal release	7B2/Arf79F/Cirl/eca/Gdi/Scamp	6	1986-06-01	139/12234	0.000430801	0.0267336
2	GO:0090150	establishment of protein localization to membrane	Arf79F/boca/CG8860/Rab11/Sec61gamma	5	1986-05-01	96/12234	0.000564949	0.0332131
3	GO:0045333	cellular respiration	mAcon1/CG12895/CG14757/CG2076/Chchd2/CG5028/CG5214/CG7430/COX4/COX5A/COX5B/COX7A/COX7C/cype/Cyt-c-p/dj-1beta/Gpo1/Idh3b/kdn/Idh3a/Fum1/l(3)87Df/levy/Mdh1/ND-13A/ND-13B/ND-15/ND-19/ND-20/ND-23/ND-24/ND-39/ND-42/ND-49/ND-51/ND-75/ND-ACP/ND-ASHI/ND-B12/ND-B14/ND-B14.5A/ND-B14.5B/ND-B15/ND-B16.6/ND-B17/ND-B17.2/ND-B18/ND-B22/ND-MLRQ/ND-PDSW/ND-SGDH/NP15.6/ox/RFeSP/Rim2/Scsalpha1/SdhA/SdhB/SdhC/SdhD/S…	68	68/336	130/12234	1.20015e-72	1.68381e-69
3	GO:0046034	ATP metabolic process	ATPsynB/ATPsynC/ATPsynCF6/ATPsynD/ATPsyndelta/ATPsynE/ATPsynF/ATPsynG/ATPsyngamma/ATPsynO/blw/CG12895/CG14757/CG2076/Chchd2/COX4/COX5A/COX5B/COX7A/COX7C/cype/Cyt-c-p/dj-1beta/Hex-A/levy/ND-13A/ND-13B/ND-15/ND-19/ND-20/ND-23/ND-24/ND-39/ND-42/ND-49/ND-51/ND-75/ND-ACP/ND-ASHI/ND-B12/ND-B14/ND-B14.5A/ND-B14.5B/ND-B15/ND-B16.6/ND-B17/ND-B17.2/ND-B18/ND-B22/ND-MLRQ/ND-PDSW/ND-SGDH/ox/Pglym78/RFeSP/Sco…	67	67/336	159/12234	2.17895e-63	1.01902e-60
3	GO:0032543	mitochondrial translation	bonsai/CG12848/mEFTs/mEFTu1/mRpL1/mRpL10/mRpL12/mRpL13/mRpL14/mRpL16/mRpL17/mRpL18/mRpL19/mRpL2/mRpL21/mRpL22/mRpL23/mRpL24/mRpL27/mRpL28/mRpL30/mRpL33/mRpL34/mRpL35/mRpL36/mRpL4/mRpL41/mRpL42/mRpL43/mRpL47/mRpL48/mRpL49/mRpL50/mRpL52/mRpL54/mRpL55/mRpS10/mRpS11/mRpS14/mRpS16/mRpS17/mRpS18A/mRpS18C/mRpS21/mRpS24/mRpS25/mRpS26/mRpS28/mRpS31/mRpS33/mRpS5/mRpS6/mRpS7/mRpS9/P32/tko	56	56/336	109/12234	4.62969e-59	8.11932e-57
3	GO:0140053	mitochondrial gene expression	bonsai/Nfs1/CG12848/ClpP/mEFTs/mEFTu1/mRpL1/mRpL10/mRpL12/mRpL13/mRpL14/mRpL16/mRpL17/mRpL18/mRpL19/mRpL2/mRpL21/mRpL22/mRpL23/mRpL24/mRpL27/mRpL28/mRpL30/mRpL33/mRpL34/mRpL35/mRpL36/mRpL4/mRpL41/mRpL42/mRpL43/mRpL47/mRpL48/mRpL49/mRpL50/mRpL52/mRpL54/mRpL55/mRpS10/mRpS11/mRpS14/mRpS16/mRpS17/mRpS18A/mRpS18C/mRpS21/mRpS24/mRpS25/mRpS26/mRpS28/mRpS31/mRpS33/mRpS5/mRpS6/mRpS7/mRpS9/P32/Rim2/tko	59	59/336	131/12234	7.68195e-58	1.07778e-55
3	GO:0007005	mitochondrion organization	CG10075/CG10340/CG11722/CG12895/CG14483/CG14757/CG17996/CG2076/CG31229/CG34132/Chchd2/CG5569/CG5676/CG6878/CG7382/CG7394/CG7506/CG8004/CG8206/CG9231/CG9921/Chchd3/COX6B/COX7A/Drp1/Gs1/Hsc70-5/Hsp60A/l(2)37Cc/l(3)87Df/l(3)neo43/Marf/mge/Miro/Mitofilin/mRpL12/ND-18/ND-20/ND-23/ND-B12/ND-B14.7/Opa1/Phb2/porin/prel/QIL1/Rim2/Roe1/Scox/Sirup/Sod1/Sod2/Tim17b/Tim23/Tim8/Tim9a/Tom20/Tom40/Tom7/UQCR-C1	60	60/336	231/12234	3.21201e-42	3.75538e-40
3	GO:0006839	mitochondrial transport	ATPsynF/ATPsynO/CG1907/CG31229/CG34132/CG6878/CG7382/CG7394/CG8004/CG8206/CG9399/EMRE/Hsp60A/mge/Miro/porin/Rim2/Roe1/sesB/Tim17b/Tim23/Tim8/Tim9a/Tom20/Tom40/Tom7/UQCR-C1	27	27/336	110/12234	1.17095e-18	1.09523e-16
3	GO:0006626	protein targeting to mitochondrion	CG31229/CG34132/CG6878/CG7382/CG7394/CG8004/CG8206/Hsp60A/mge/Roe1/Tim17b/Tim23/Tim8/Tim9a/Tom20/Tom40/Tom7/UQCR-C1	18	18/336	56/12234	4.13902e-15	3.41591e-13
3	GO:0033108	mitochondrial respiratory chain complex assembly	CG10075/CG11722/CG12895/CG14483/CG14757/CG17996/CG5569/COX6B/l(3)87Df/l(3)neo43/ND-18/ND-20/ND-23/ND-B12/ND-B14.7/Scox/Sirup	17	17/336	51/12234	1.21878e-14	9.49973e-13
3	GO:0006754	ATP biosynthetic process	ATPsynB/ATPsynC/ATPsynCF6/ATPsynD/ATPsyndelta/ATPsynE/ATPsynF/ATPsynG/ATPsyngamma/ATPsynO/blw/Scox/sesB	13	13/336	26/12234	3.0305e-14	2.23778e-12
3	GO:0070585	protein localization to mitochondrion	CG31229/CG34132/CG6878/CG7382/CG7394/CG8004/CG8206/Hsp60A/mge/Roe1/Tim17b/Tim23/Tim8/Tim9a/Tom20/Tom40/Tom7/UQCR-C1	18	18/336	64/12234	5.74945e-14	3.84118e-12
3	GO:0072655	establishment of protein localization to mitochondrion	CG31229/CG34132/CG6878/CG7382/CG7394/CG8004/CG8206/Hsp60A/mge/Roe1/Tim17b/Tim23/Tim8/Tim9a/Tom20/Tom40/Tom7/UQCR-C1	18	18/336	64/12234	5.74945e-14	3.84118e-12
3	GO:1990542	mitochondrial transmembrane transport	ATPsynF/ATPsynO/CG6878/CG7382/CG7394/CG8206/CG9399/EMRE/Hsp60A/mge/porin/Rim2/Roe1/Tim17b/Tim23/Tom20/Tom40/Tom7	18	18/336	65/12234	7.75525e-14	4.94573e-12
3	GO:0015985	energy coupled proton transport, down electrochemical gradient	ATPsynB/ATPsynC/ATPsynCF6/ATPsynD/ATPsyndelta/ATPsynE/ATPsynF/ATPsynG/ATPsyngamma/ATPsynO/blw	11	11/336	22/12234	3.07061e-12	1.34627e-10
3	GO:0010821	regulation of mitochondrion organization	CG2076/CG6878/CG9231/Drp1/Gs1/Marf/Miro/mRpL12/Opa1/QIL1/Sod1/Sod2	12	12/336	35/12234	7.16869e-11	2.87362e-09
3	GO:0019693	ribose phosphate metabolic process	Acsl/Adk3/ATPsynB/ATPsynC/ATPsynCF6/ATPsynD/ATPsyndelta/ATPsynE/ATPsynF/ATPsynG/ATPsyngamma/ATPsynO/blw/Pdhb/CG42813/CG5065/CG7920/Hex-A/Pdha/muc/Pglym78/Scox/sesB/ScsbetaA	24	24/336	183/12234	1.88976e-10	6.62834e-09
3	GO:0044743	protein transmembrane import into intracellular organelle	CG6878/CG7382/CG7394/CG8206/Hsp60A/mge/Roe1/Tim17b/Tim23/Tom20/Tom40/Tom7	12	12/336	44/12234	1.45046e-09	3.99019e-08
3	GO:0034220	ion transmembrane transport	ATPsynB/ATPsynC/ATPsynCF6/ATPsynD/ATPsyndelta/ATPsynE/ATPsynF/ATPsynG/ATPsyngamma/ATPsynO/blw/CG1907/CG6878/CG7382/CG7394/CG8206/CG9399/Dic1/EMRE/Hsp60A/mge/Mpcp2/ND-20/porin/Rim2/Roe1/Tim17b/Tim23/Tom20/Tom40/Tom7/VhaM9.7-b	32	32/336	429/12234	2.75294e-07	6.03496e-06
3	GO:0017004	cytochrome complex assembly	Cchl/CG10075/CG14483/CG17996/COX6B/l(3)87Df/l(3)neo43/Scox	8	8/336	28/12234	5.72839e-07	1.23645e-05
3	GO:0051205	protein insertion into membrane	CG31229/CG34132/CG6878/mge/Tim8/Tim9a/Tom7	7	7/336	25/12234	3.47499e-06	6.96488e-05
3	GO:0045454	cell redox homeostasis	CG14407/CG3719/CG6523/CG7430/CG8993/Prx3/Su(P)/Trx-2/Trxr-1	9	9/336	50/12234	7.41183e-06	0.000137724
3	GO:0006979	response to oxidative stress	ATPsynD/bsk/Chchd2/dj-1beta/ND-20/ND-B14/ND-B17.2/ND-SGDH/Prx3/SdhC/sesB/Sirup/Sod1/Sod2/Trx-2	15	15/336	141/12234	7.46045e-06	0.000137724
3	GO:0006457	protein folding	CG11267/p23/CG3061/CG8206/DnaJ-H/Droj2/Fkbp59/Hsc70-5/Hsp60A/Pfdn2/Pfdn5/RIC-3/Roe1/Tpr2	14	14/336	125/12234	8.27696e-06	0.000150813
3	GO:0008637	apoptotic mitochondrial changes	CG2076/CG9231/Drp1/Hsp60A/Miro	5	5/336	12/12234	1.02499e-05	0.000184367
3	GO:0061024	membrane organization	bsk/CG2076/CG31229/CG34132/CG6878/Chchd3/comt/Drp1/EndoB/mge/Miro/Mitofilin/Opa1/QIL1/Syx13/Tim8/Tim9a/Tom7/Vamp7/Vps60	20	20/336	247/12234	1.56447e-05	0.000274368
3	GO:0006790	sulfur compound metabolic process	Acsl/Pdhb/Nfs1/CG13623/CG14721/CG31637/CG5065/CG7430/CG7920/galla-2/IscU/Pdha/MagR/muc/Sam-S/ScsbetaA	16	16/336	171/12234	1.91911e-05	0.000332408
3	GO:0034599	cellular response to oxidative stress	bsk/Chchd2/dj-1beta/Prx3/sesB/Sirup/Sod1/Sod2	8	8/336	45/12234	2.64339e-05	0.000452277
3	GO:0019752	carboxylic acid metabolic process	Acsl/Baldspot/Pdhb/CG16935/CG5028/CG7430/dj-1beta/Gabat/Gs1/Hex-A/Idh3b/kdn/Idh3a/Fum1/Pdha/Mdh1/Men-b/muc/ND-ACP/P5CDh1/P5cr/Pglym78/PheRS-m/Ssadh	24	24/336	358/12234	5.17686e-05	0.00084455
3	GO:0072593	reactive oxygen species metabolic process	Coq7/dj-1beta/ND-30/ND-75/Prx3/Sod1/Sod2	7	7/336	37/12234	5.60446e-05	0.000903799
3	GO:0000302	response to reactive oxygen species	bsk/dj-1beta/ND-20/ND-SGDH/Sirup/Sod1/Sod2	7	7/336	38/12234	6.70986e-05	0.0010345
3	GO:1903146	regulation of autophagy of mitochondrion	CG6878/Drp1/Sod1/Sod2	4	4/336	11/12234	0.00015829	0.00238797
3	GO:0061726	mitochondrion disassembly	CG5676/CG6878/Drp1/Hsc70-5/Sod1/Sod2	6	6/336	32/12234	0.000203278	0.0030021
3	GO:0016226	iron-sulfur cluster assembly	Nfs1/CG13623/galla-2/IscU/MagR	5	5/336	21/12234	0.000214767	0.00310638
3	GO:0031163	metallo-sulfur cluster assembly	Nfs1/CG13623/galla-2/IscU/MagR	5	5/336	21/12234	0.000214767	0.00310638
3	GO:0008340	determination of adult lifespan	ATPsynD/Coq7/levy/ND-20/ND-SGDH/Pcyt1/Prx3/Sam-S/SdhC/sesB/Sod1/Sod2/Trx-2/Trxr-1	14	14/336	168/12234	0.000219173	0.00313775
3	GO:0007568	aging	ATPsynD/Coq7/levy/ND-20/ND-SGDH/Pcyt1/Prx3/Sam-S/SdhC/sesB/Sod1/Sod2/Trx-2/Trxr-1	14	14/336	177/12234	0.000375375	0.00511312
3	GO:1901137	carbohydrate derivative biosynthetic process	Acsl/Adk3/ATPsynB/ATPsynC/ATPsynCF6/ATPsynD/ATPsyndelta/ATPsynE/ATPsynF/ATPsynG/ATPsyngamma/ATPsynO/blw/Xxylt/Pdhb/Pdha/muc/Scox/sesB	19	19/336	296/12234	0.000536075	0.00720397
3	GO:0062013	positive regulation of small molecule metabolic process	Fdx1/Fdx2/Scox/sesB	4	4/336	15/12234	0.000600092	0.00794272
3	GO:0006734	NADH metabolic process	Gpdh1/Gpo1/Mdh1	3	3/336	10/12234	0.00213426	0.025376
3	GO:0010635	regulation of mitochondrial fusion	Gs1/Marf/Opa1	3	3/336	10/12234	0.00213426	0.025376
3	GO:0006066	alcohol metabolic process	CG5028/dj-1beta/Gpdh1/Gpo1/Idh3b/Idh3a/Marf/Pect	8	8/336	92/12234	0.00374173	0.0411701
3	GO:0048489	synaptic vesicle transport	Drp1/Miro/sesB/Syngr	4	4/336	24/12234	0.0038441	0.0411701
3	GO:0051646	mitochondrion localization	Drp1/Marf/Miro/Rim2	4	4/336	24/12234	0.0038441	0.0411701
4	GO:0016197	endosomal transport	Blos1/CG15012/CG30423/Chmp1/EndoA/fwe/gzl/lap/Rab14/Rab5/Rab7/shi/shrb/Syx6/Ubc6/ATP6AP2/Vps24/Vps28/Vti1a/Vti1b	20	20/270	116/12234	7.8625e-13	1.52297e-09
4	GO:0016050	vesicle organization	Blos1/Arl8/lap/nSyb/Rab14/Rab3/Rab5/Rab7/ref(2)P/sau/shi/shrb/Syx17/Syx6/Syx7/Vps24/Vps28/Vti1a/Vti1b	19	19/270	111/12234	3.42313e-12	2.90015e-09
4	GO:0006914	autophagy	AMPKalpha/AP-1-2beta/Atg1/Atg101/Atg18b/Atg8a/BI-1/Blos1/ctp/EndoA/Fis1/Arl8/Pp2A-29B/Rab1/ref(2)P/Rheb/shi/shrb/sigmar/Syx17/Ubc6/Ubi-p63E/Vha100-1/Vps28	24	24/270	193/12234	5.98896e-12	2.90015e-09
4	GO:0061919	process utilizing autophagic mechanism	AMPKalpha/AP-1-2beta/Atg1/Atg101/Atg18b/Atg8a/BI-1/Blos1/ctp/EndoA/Fis1/Arl8/Pp2A-29B/Rab1/ref(2)P/Rheb/shi/shrb/sigmar/Syx17/Ubc6/Ubi-p63E/Vha100-1/Vps28	24	24/270	193/12234	5.98896e-12	2.90015e-09
4	GO:0044409	entry into host	AP-1-2beta/Arf102F/Rab1/Rab14/Rab2/Rab3/Rab5/Rab7/sau/shi/shrb	11	11/270	30/12234	1.86087e-11	4.50563e-09
4	GO:0046718	viral entry into host cell	AP-1-2beta/Arf102F/Rab1/Rab14/Rab2/Rab3/Rab5/Rab7/sau/shi/shrb	11	11/270	30/12234	1.86087e-11	4.50563e-09
4	GO:0051701	biological process involved in interaction with host	AP-1-2beta/Arf102F/Rab1/Rab14/Rab2/Rab3/Rab5/Rab7/sau/shi/shrb	11	11/270	30/12234	1.86087e-11	4.50563e-09
4	GO:0052126	movement in host environment	AP-1-2beta/Arf102F/Rab1/Rab14/Rab2/Rab3/Rab5/Rab7/sau/shi/shrb	11	11/270	30/12234	1.86087e-11	4.50563e-09
4	GO:0099003	vesicle-mediated transport in synapse	Arf102F/Blos1/brat/Csp/EndoA/fwe/gammaSnap1/lap/nSyb/Rab3/Rab5/Rop/shi/stmA/Syt7/Syx17/Syx6/Syx7	18	18/270	112/12234	3.87681e-11	7.2903e-09
4	GO:0007034	vacuolar transport	CG15012/CG30423/Chmp1/Arl8/Ndfip/p/Rab7/shrb/VhaAC39-1/Vps24/Vps28/Vps37B/Vti1a/Vti1b	14	14/270	61/12234	4.14008e-11	7.2903e-09
4	GO:0030004	cellular monovalent inorganic cation homeostasis	Atpalpha/CG31030/Ae2/nrv2/Rab14/Vha100-1/Vha16-1/Vha55/Vha68-1/VhaAC39-1/VhaAC45	11	11/270	36/12234	1.81971e-10	2.71137e-08
4	GO:1902600	proton transmembrane transport	Atpalpha/Vha100-1/Vha13/Vha14-1/Vha16-1/Vha36-1/Vha55/Vha68-1/VhaAC39-1/VhaAC45/ATP6AP2/VhaM9.7-a/VhaPPA1-1/VhaSFD	14	14/270	68/12234	1.97395e-10	2.7311e-08
4	GO:0009894	regulation of catabolic process	AMPKalpha/AP-1-2beta/Atg1/Atg101/Atg8a/BI-1/CG31855/CkIalpha/GlyP/mbf1/Oda/Pomp/Rad23/rdx/Rheb/Roc1a/shi/sigmar/SkpA/slmb/Socs36E/Syx17/Ubc6/UbcE2H/vih	25	25/270	250/12234	2.58612e-10	3.33955e-08
4	GO:0019058	viral life cycle	AP-1-2beta/Arf102F/Rab1/Rab14/Rab2/Rab3/Rab5/Rab7/sau/shi/shrb	11	11/270	38/12234	3.50464e-10	4.24281e-08
4	GO:0055067	monovalent inorganic cation homeostasis	Atpalpha/CG31030/Ae2/nrv2/Rab14/Vha100-1/Vha16-1/Vha55/Vha68-1/VhaAC39-1/VhaAC45	11	11/270	40/12234	6.47452e-10	6.60061e-08
4	GO:0030163	protein catabolic process	CG11658/CG31855/CG7220/CkIalpha/eff/gzl/Ndfip/Oda/Pomp/Rad23/rdx/Roc1a/Rpn10/Rpn11/Rpn5/Rpt4/shrb/SkpA/slmb/Socs36E/STUB1/Ubc4/Ubc6/UbcE2H/Ubi-p5E/Ubi-p63E/Usp14/vih/Vps28/Vps37B	30	30/270	371/12234	7.30922e-10	7.07898e-08
4	GO:0031329	regulation of cellular catabolic process	AMPKalpha/AP-1-2beta/Atg1/Atg101/Atg8a/BI-1/CG31855/CkIalpha/GlyP/mbf1/Pomp/Rad23/Rheb/Roc1a/shi/sigmar/SkpA/slmb/Socs36E/Syx17/Ubc6/UbcE2H/vih	23	23/270	225/12234	9.02573e-10	8.32516e-08
4	GO:0032446	protein modification by small protein conjugation	Atg8a/CG13344/CG17059/CG4502/CG7220/eff/gzl/KLHL18/lwr/Ndfip/rdx/Roc1a/SCCRO/slmb/STUB1/Ubc4/Ubc6/UbcE2H/UbcE2M/Ubi-p5E/Ubi-p63E/Usp14/vih	23	23/270	244/12234	4.39636e-09	2.83858e-07
4	GO:0061025	membrane fusion	Blos1/Arl8/nSyb/Rab3/Rab5/Rab7/shi/Syx17/Syx6/Syx7/Vti1a/Vti1b	12	12/270	62/12234	8.46982e-09	4.88431e-07
4	GO:0046903	secretion	AdipoR/Arf102F/Bet3/CG5021/Csp/gammaSnap1/Arl8/jagn/nSyb/Rab1/Rab2/Rab3/Rab7/RabX4/Rop/stmA/Syt7/Syx17/Syx6/Syx7/Tango11/Tango9/veli	23	23/270	253/12234	8.80653e-09	4.88431e-07
4	GO:0007268	chemical synaptic transmission	Arf102F/Atg1/Atpalpha/Blos1/Cbp53E/CG1909/CG7781/Csp/gammaSnap1/Arl8/lap/nSyb/Pgk/Pka-R1/Rab3/Rop/Sap47/Sh/shi/slo/stmA/Syt7/Syx17/Syx6/Syx7/veli	26	26/270	319/12234	9.0777e-09	4.88431e-07
4	GO:0098916	anterograde trans-synaptic signaling	Arf102F/Atg1/Atpalpha/Blos1/Cbp53E/CG1909/CG7781/Csp/gammaSnap1/Arl8/lap/nSyb/Pgk/Pka-R1/Rab3/Rop/Sap47/Sh/shi/slo/stmA/Syt7/Syx17/Syx6/Syx7/veli	26	26/270	319/12234	9.0777e-09	4.88431e-07
4	GO:0006906	vesicle fusion	Blos1/Arl8/nSyb/Rab3/Rab5/Rab7/Syx17/Syx6/Syx7/Vti1a/Vti1b	11	11/270	54/12234	2.03851e-08	9.40142e-07
4	GO:0070887	cellular response to chemical stimulus	AdipoR/Atg1/Atg18b/BI-1/Cdc37/CG32276/Chd64/Drat/eIF2Bbeta/MsrA/sotv/Gbeta5/GlyP/Grx1/HDAC4/Hr38/kcc/lwr/Pka-R2/Pp2A-29B/RabX4/rdx/Rheb/Roc1a/Sh/SkpA/slmb/STUB1/Syt7/Vha68-1/VhaAC39-1	31	31/270	474/12234	5.79077e-08	2.4115e-06
4	GO:0008589	regulation of smoothened signaling pathway	CkIalpha/eff/sotv/lwr/Pka-R1/Pp1alpha-96A/Pp2A-29B/rdx/Roc1a/slmb/sqh/Ubc4/UbcE2M	13	13/270	88/12234	6.06074e-08	2.4115e-06
4	GO:0012501	programmed cell death	alpha4GT1/arm/Atg1/Atg101/Atg8a/BI-1/Cdk5/Cdk5alpha/ctp/Den1/Fis1/futsch/fwe/lncRNA:Hsromega/lola/qkr58E-3/rdx/shi/sigmar/SkpA/slmb/Tango9/Ubc6/Ubi-p63E	24	24/270	320/12234	1.67506e-07	5.79393e-06
4	GO:0048284	organelle fusion	Blos1/Eno/Arl8/nSyb/Rab3/Rab5/Rab7/Syx17/Syx6/Syx7/Vti1a/Vti1b	12	12/270	83/12234	2.51537e-07	7.98751e-06
4	GO:0007269	neurotransmitter secretion	Arf102F/Csp/gammaSnap1/Arl8/nSyb/Rab3/Rop/stmA/Syt7/Syx17/Syx6/Syx7/veli	13	13/270	99/12234	2.51543e-07	7.98751e-06
4	GO:0048585	negative regulation of response to stimulus	AMPKalpha/Atg1/BI-1/Cbp53E/CG30423/CkIalpha/Csp/eff/GlyP/lwr/Ndfip/Nxt1/Pka-R1/Pp1alpha-96A/Pp2A-29B/rdx/Rheb/Roc1a/SkpA/slmb/Socs36E/sqh/STUB1/Tango9/Ubc6/UbcE2M	26	26/270	389/12234	4.8128e-07	1.3914e-05
4	GO:0032482	Rab protein signal transduction	Rab1/Rab14/Rab18/Rab2/Rab3/Rab4/Rab5/Rab7/RabX4	9	9/270	46/12234	5.86088e-07	1.56097e-05
4	GO:0001505	regulation of neurotransmitter levels	Arf102F/Csp/gammaSnap1/Arl8/nSyb/Rab3/Rop/stmA/Syt7/Syx17/Syx6/Syx7/veli	13	13/270	110/12234	8.6859e-07	2.10307e-05
4	GO:0006812	cation transport	Atpalpha/CD98hc/CG33181/CG7781/Fkbp12/fwe/Ndfip/nrv2/PMCA/Sh/slo/Syt7/Vha100-1/Vha13/Vha14-1/Vha16-1/Vha36-1/Vha55/Vha68-1/VhaAC39-1/VhaAC45/ATP6AP2/VhaM9.7-a/VhaPPA1-1/VhaSFD	25	25/270	385/12234	1.37259e-06	3.12789e-05
4	GO:0006096	glycolytic process	Eno/Gapdh1/Gapdh2/Pgi/Pgk/PyK/Tpi	7	7/270	28/12234	1.87827e-06	4.13432e-05
4	GO:0006757	ATP generation from ADP	Eno/Gapdh1/Gapdh2/Pgi/Pgk/PyK/Tpi	7	7/270	28/12234	1.87827e-06	4.13432e-05
4	GO:0009135	purine nucleoside diphosphate metabolic process	Eno/Gapdh1/Gapdh2/Pgi/Pgk/PyK/Tpi	7	7/270	30/12234	3.10964e-06	6.2239e-05
4	GO:0071417	cellular response to organonitrogen compound	Cdc37/Gbeta5/GlyP/HDAC4/Hr38/Pp2A-29B/RabX4/Rheb/Roc1a/Sh/SkpA/slmb/STUB1	13	13/270	125/12234	3.73635e-06	7.29419e-05
4	GO:0006006	glucose metabolic process	Atg1/Eno/Gapdh1/Gapdh2/GlyP/Pgi/Pgk/Tpi	8	8/270	43/12234	3.76571e-06	7.29419e-05
4	GO:0006886	intracellular protein transport	AP-1-2beta/Arf102F/Arl4/CG1695/CG3703/gammaSnap1/Kap-alpha3/Ntf-2/Nxt1/p/Rab1/Rab14/Rab18/Rab5/rdx/Rop/Syx17/Syx6/Syx7/TBC1D16/Trp1/Vps28/Vps37B/Vti1a/Vti1b	25	25/270	408/12234	3.89021e-06	7.46073e-05
4	GO:0007611	learning or memory	14-3-3zeta/arm/Blos1/futsch/HDAC4/Mob2/Nipped-B/Pka-R1/Pkc98E/Sap47/Sh/shi/Socs36E/sra/ATP6AP2	15	15/270	167/12234	4.25032e-06	7.91623e-05
4	GO:0050890	cognition	14-3-3zeta/arm/Blos1/futsch/HDAC4/Mob2/Nipped-B/Pka-R1/Pkc98E/Sap47/Sh/shi/Socs36E/sra/ATP6AP2	15	15/270	167/12234	4.25032e-06	7.91623e-05
4	GO:0008088	axo-dendritic transport	Aplip1/Atg1/DCTN5-p25/Dlc90F/futsch/Arl8/Rab1/ATP6AP2	8	8/270	44/12234	4.51543e-06	8.1742e-05
4	GO:0006836	neurotransmitter transport	Arf102F/Csp/gammaSnap1/Arl8/nSyb/Rab3/Rop/stmA/Syt7/Syx17/Syx6/Syx7/veli	13	13/270	128/12234	4.8706e-06	8.73552e-05
4	GO:0050803	regulation of synapse structure or activity	Aplip1/Atg1/brat/Cdk5/EndoA/futsch/Mob2/Rab1/Rab2/Rab5/Rheb/Sh/shi/SkpA/slo/veli	16	16/270	191/12234	5.03551e-06	8.86708e-05
4	GO:0009725	response to hormone	AdipoR/Cdc37/Chd64/GlyP/HDAC4/Hr38/Pp2A-29B/RabX4/Rheb/Roc1a/SkpA/slmb/STUB1	13	13/270	130/12234	5.78668e-06	9.74678e-05
4	GO:0031647	regulation of protein stability	14-3-3zeta/Cdc37/DnaJ-1/eff/lwr/Mlf/rdx/SkpA/stv	9	9/270	60/12234	6.00359e-06	9.93928e-05
4	GO:0010648	negative regulation of cell communication	AMPKalpha/Atg1/BI-1/CG30423/CkIalpha/eff/lwr/Ndfip/Pka-R1/Pp1alpha-96A/Pp2A-29B/rdx/Rheb/Roc1a/SkpA/slmb/slo/Socs36E/sqh/STUB1/Tango9/Ubc6/UbcE2M	23	23/270	366/12234	6.37173e-06	0.000102432
4	GO:0023057	negative regulation of signaling	AMPKalpha/Atg1/BI-1/CG30423/CkIalpha/eff/lwr/Ndfip/Pka-R1/Pp1alpha-96A/Pp2A-29B/rdx/Rheb/Roc1a/SkpA/slmb/slo/Socs36E/sqh/STUB1/Tango9/Ubc6/UbcE2M	23	23/270	367/12234	6.66456e-06	0.000105814
4	GO:0016052	carbohydrate catabolic process	Atg1/Eno/Gapdh1/Gapdh2/GlyP/Pgi/Pgk/PyK/Tpi	9	9/270	61/12234	6.90832e-06	0.000108792
4	GO:0043434	response to peptide hormone	Cdc37/GlyP/HDAC4/Hr38/Pp2A-29B/RabX4/Rheb/Roc1a/SkpA/slmb/STUB1	11	11/270	95/12234	7.46977e-06	0.000115752
4	GO:1901652	response to peptide	Cdc37/GlyP/HDAC4/Hr38/Pp2A-29B/RabX4/Rheb/Roc1a/SkpA/slmb/STUB1	11	11/270	95/12234	7.46977e-06	0.000115752
4	GO:0046939	nucleotide phosphorylation	Eno/Gapdh1/Gapdh2/Pgi/Pgk/PyK/Tpi	7	7/270	34/12234	7.61937e-06	0.000117133
4	GO:0048489	synaptic vesicle transport	Aplip1/Blos1/Cdk5/lap/Rop/shi	6	6/270	24/12234	1.05302e-05	0.000158117
4	GO:0006457	protein folding	14-3-3zeta/Cdc37/Csp/DnaJ-1/Fkbp12/Hsp23/Hsp26/jdp/mlt/Pfdn1/Pfdn4/Pfdn6	12	12/270	125/12234	2.01107e-05	0.00028643
4	GO:0097479	synaptic vesicle localization	Aplip1/Blos1/Cdk5/lap/Rop/shi	6	6/270	27/12234	2.19044e-05	0.000303064
4	GO:0007430	terminal branching, open tracheal system	Cds/Rheb/Vha100-1/Vha13/VhaAC39-1/VhaPPA1-1	6	6/270	28/12234	2.73661e-05	0.000365574
4	GO:0007033	vacuole organization	Atg101/Atg18b/Atg8a/EndoA/Eno/Rab1/Rab14/Rab7	8	8/270	56/12234	2.8784e-05	0.000381881
4	GO:0071495	cellular response to endogenous stimulus	AdipoR/Cdc37/Chd64/sotv/Gbeta5/GlyP/HDAC4/Hr38/lwr/Pp2A-29B/RabX4/Rheb/Roc1a/Sh/SkpA/slmb/STUB1	17	17/270	245/12234	3.07163e-05	0.00040201
4	GO:0022411	cellular component disassembly	Atg18b/Atg8a/CG31715/Fis1/futsch/mlt/Pp1alpha-96A/Rab1/ref(2)P/Syx17/Ubc6/Vha100-1/Vps28	13	13/270	154/12234	3.61233e-05	0.000469603
4	GO:0040007	growth	AMPKalpha/arm/Atg1/Atpalpha/brat/Cdk5/CG9328/futsch/fwe/jagn/Mob2/Nipped-B/Rab5/Rheb/sbb/SCCRO/Sh/shi/SkpA/slo/sqh/Syx7/veli/Wbp2	24	24/270	439/12234	4.01343e-05	0.000508106
4	GO:1990778	protein localization to cell periphery	arm/Ttc7/Rab1/Rab3/RabX4/sau/shi/stmA/veli	9	9/270	76/12234	4.2529e-05	0.000534926
4	GO:0009628	response to abiotic stimulus	14-3-3zeta/Atpalpha/Cds/CG17059/DnaJ-1/Drat/eIF2Bbeta/Arl8/Gycalpha99B/Hsp23/Hsp26/Kap-alpha3/kcc/lap/Pis/Rop/Sh/stmA/Tpi/Tsp42Ej/Vha100-1/Vha68-1/VhaAC39-1/ATP6AP2	24	24/270	449/12234	5.73592e-05	0.000703195
4	GO:0006090	pyruvate metabolic process	Eno/Gapdh1/Gapdh2/Pgi/Pgk/PyK/Tpi	7	7/270	46/12234	6.04663e-05	0.000732021
4	GO:0010623	programmed cell death involved in cell development	arm/Atg1/Atg101/Atg8a/BI-1/ctp/lola/shi/slmb/Ubi-p63E	10	10/270	101/12234	7.61967e-05	0.000916727
4	GO:0031667	response to nutrient levels	AMPKalpha/Atg1/Atg8a/BI-1/EndoA/endos/Ggamma1/HDAC4/REPTOR-BP/Rheb/Sh/shi/Syx17	13	13/270	172/12234	0.000113019	0.00129537
4	GO:0022406	membrane docking	nSyb/Rab3/RabX4/Rop/Syx17/Syx6/Syx7	7	7/270	52/12234	0.000135016	0.00151686
4	GO:0009306	protein secretion	AdipoR/Bet3/CG5021/Rab1/Rab2/Rab3/RabX4/Tango11/Tango9	9	9/270	88/12234	0.000135476	0.00151686
4	GO:0072666	establishment of protein localization to vacuole	p/Vps28/Vps37B/Vti1a/Vti1b	5	5/270	24/12234	0.000152004	0.00166345
4	GO:0040008	regulation of growth	AMPKalpha/Atg1/brat/Cdk5/CG9328/futsch/fwe/Mob2/Nipped-B/Rheb/sbb/SCCRO/shi/SkpA/slo/Syx7/veli/Wbp2	18	18/270	306/12234	0.000153329	0.00166853
4	GO:0042981	regulation of apoptotic process	alpha4GT1/Atg1/BI-1/Den1/futsch/fwe/lncRNA:Hsromega/rdx/sigmar/SkpA/slmb/Tango9/Ubc6	13	13/270	179/12234	0.000168661	0.00182512
4	GO:0035592	establishment of protein localization to extracellular region	AdipoR/Bet3/CG5021/Rab1/Rab2/Rab3/RabX4/Tango11/Tango9	9	9/270	91/12234	0.000175461	0.00188815
4	GO:0034330	cell junction organization	Aplip1/arm/Atg1/Atpalpha/Blos1/brat/Cdk5/futsch/Arl8/Mob2/nrv2/Rab1/Rab2/Rab3/Rheb/shi/SkpA/slo/veli/ATP6AP2	20	20/270	367/12234	0.000186354	0.00198601
4	GO:0016322	neuron remodeling	ctp/eff/Roc1a/shrb/SkpA/slmb/Vps28	7	7/270	55/12234	0.000193581	0.00203786
4	GO:0050807	regulation of synapse organization	Aplip1/Atg1/brat/Cdk5/futsch/Mob2/Rab1/Rab2/Rheb/SkpA/slo/veli	12	12/270	160/12234	0.000222102	0.0023006
4	GO:0033227	dsRNA transport	Bet3/Rab7/Trs20/Vha16-1/VhaSFD	5	5/270	26/12234	0.000226902	0.00230109
4	GO:0071692	protein localization to extracellular region	AdipoR/Bet3/CG5021/Rab1/Rab2/Rab3/RabX4/Tango11/Tango9	9	9/270	95/12234	0.000243645	0.00243269
4	GO:0001763	morphogenesis of a branching structure	arm/Cds/Rheb/Vha100-1/Vha13/VhaAC39-1/VhaPPA1-1	7	7/270	59/12234	0.000301917	0.00290952
4	GO:0002790	peptide secretion	AdipoR/Bet3/CG5021/Rab1/Rab2/Rab3/RabX4/Tango11/Tango9	9	9/270	98/12234	0.000308106	0.00295446
4	GO:0000422	autophagy of mitochondrion	Atg18b/Atg8a/Fis1/ref(2)P/Ubc6	5	5/270	32/12234	0.000623458	0.00553962
4	GO:0010647	positive regulation of cell communication	14-3-3zeta/AdipoR/Cbp53E/Cdc37/Nulp1/CkIalpha/sotv/lncRNA:Hsromega/lola/lwr/Ndfip/Pka-R1/Pp1alpha-96A/Rab1/rdx/Rheb/sigmar/slmb/Ubc4/UbcE2M/ATP6AP2	21	21/270	439/12234	0.000736911	0.00645881
4	GO:0023056	positive regulation of signaling	14-3-3zeta/AdipoR/Cbp53E/Cdc37/Nulp1/CkIalpha/sotv/lncRNA:Hsromega/lola/lwr/Ndfip/Pka-R1/Pp1alpha-96A/Rab1/rdx/Rheb/sigmar/slmb/Ubc4/UbcE2M/ATP6AP2	21	21/270	439/12234	0.000736911	0.00645881
4	GO:0035088	establishment or maintenance of apical/basal cell polarity	alc/AMPKalpha/Rab5/Syx7/veli	5	5/270	34/12234	0.000831052	0.00715443
4	GO:0061245	establishment or maintenance of bipolar cell polarity	alc/AMPKalpha/Rab5/Syx7/veli	5	5/270	34/12234	0.000831052	0.00715443
4	GO:1901700	response to oxygen-containing compound	Cdc37/Drat/Gbeta5/GlyP/HDAC4/Hr38/Pka-R1/Pka-R2/Pkc98E/Pp2A-29B/PyK/RabX4/Rheb/Roc1a/Sh/SkpA/slmb/STUB1	18	18/270	358/12234	0.000999637	0.00845544
4	GO:0051124	synaptic growth at neuromuscular junction	Atg1/Atpalpha/brat/Cdk5/futsch/Mob2/Rheb/SkpA/slo/veli	10	10/270	142/12234	0.00119603	0.00985832
4	GO:0048589	developmental growth	arm/Atg1/Atpalpha/brat/Cdk5/futsch/jagn/Mob2/Rab5/Rheb/sbb/Sh/SkpA/slo/sqh/Syx7/veli/Wbp2	18	18/270	373/12234	0.00158531	0.0125336
4	GO:0060033	anatomical structure regression	Atg1/Atg101/Atg8a/BI-1/ctp/Ubi-p63E	6	6/270	58/12234	0.00169101	0.0132611
4	GO:0034329	cell junction assembly	arm/Atg1/Atpalpha/brat/Cdk5/futsch/Arl8/Mob2/nrv2/Rheb/SkpA/slo/veli	13	13/270	229/12234	0.00172758	0.0134932
4	GO:0035096	larval midgut cell programmed cell death	Atg1/Atg101/Atg8a/Ubi-p63E	4	4/270	25/12234	0.00203619	0.015528
4	GO:0080134	regulation of response to stress	Aplip1/BI-1/Cbp53E/Csp/GlyP/lncRNA:Hsromega/lola/Nxt1/Pp1alpha-96A/rdx/Rm62/sigmar/SkpA/slmb/Ubc6	15	15/270	295/12234	0.00233012	0.0176918
4	GO:0031399	regulation of protein modification process	Atg8a/CG14408/CG17059/endos/Ndfip/Pka-R1/Pka-R2/PPP1R15/Rtf1/SCCRO/shi/stv/Yeti	13	13/270	237/12234	0.00233849	0.0176918
4	GO:0034976	response to endoplasmic reticulum stress	BI-1/Cdk5/Cdk5alpha/CG32276/PPP1R15/ReepA/Rpt4	7	7/270	83/12234	0.00234734	0.0176918
4	GO:1903431	positive regulation of cell maturation	ctp/Roc1a/slmb	3	3/270	13/12234	0.00258029	0.0190764
4	GO:0009267	cellular response to starvation	AMPKalpha/Atg1/Atg8a/BI-1/EndoA/HDAC4/Syx17	7	7/270	85/12234	0.00268868	0.0196527
4	GO:0007635	chemosensory behavior	Blos1/Prps/futsch/Ggamma1/Pka-R1/Sh/shi/sra	8	8/270	109/12234	0.00282142	0.0204685
4	GO:0007424	open tracheal system development	arm/Atpalpha/Cds/lolal/mbf1/nrv2/Rheb/shi/sqh/Vha100-1/Vha13/VhaAC39-1/VhaPPA1-1	13	13/270	244/12234	0.00300932	0.0215891
4	GO:0033043	regulation of organelle organization	CG31715/endos/Eno/Fis1/futsch/Ggamma1/Kank/mlt/Nipped-B/Rab3/Rtf1/shi/sigmar/slmb/sqh/Tango9/vih	17	17/270	365/12234	0.0030669	0.021921
4	GO:0042127	regulation of cell population proliferation	Bgb/brat/Cdc37/CG17059/lwr/Mlf/Pkc98E/Rab5/Rheb/slmb/Syx7/Tango9	12	12/270	217/12234	0.00318697	0.0225298
4	GO:0048168	regulation of neuronal synaptic plasticity	Rab3/Sap47/shi	3	3/270	14/12234	0.00323081	0.0227567
4	GO:0000278	mitotic cell cycle	14-3-3zeta/AMPKalpha/Cdk5/CG3436/CG6443/ctp/Dlc90F/eff/endos/Nipped-B/Rab1/Rheb/Rpn10/sau/shi/shrb/SkpA/slmb/sqh/vih/Yeti	21	21/270	496/12234	0.00328317	0.0230417
4	GO:0008355	olfactory learning	Blos1/futsch/Pka-R1/shi/sra	5	5/270	46/12234	0.00330218	0.0230914
4	GO:0008582	regulation of synaptic growth at neuromuscular junction	brat/Cdk5/futsch/Mob2/Rheb/SkpA/slo/veli	8	8/270	113/12234	0.00352502	0.024473
4	GO:0045597	positive regulation of cell differentiation	Cdc37/ctp/DnaJ-1/Mlf/Rab1/Rheb/Roc1a/slmb	8	8/270	113/12234	0.00352502	0.024473
4	GO:0051090	regulation of DNA-binding transcription factor activity	14-3-3zeta/CG13344/HDAC4/lwr	4	4/270	29/12234	0.00356783	0.0246817
4	GO:0008340	determination of adult lifespan	Atg8a/Atpalpha/Cdk5/Cdk5alpha/Dlc90F/MsrA/GlyP/Hsp26/Tpi/VhaSFD	10	10/270	168/12234	0.00411123	0.0278442
4	GO:0002682	regulation of immune system process	Bgb/DnaJ-1/GlyP/lola/lwr/Mlf/Ntf-2/Nxt1/Pp1alpha-96A/Rm62/SkpA/slmb	12	12/270	227/12234	0.00457401	0.0300334
4	GO:0010256	endomembrane system organization	CG9853/EndoA/jagn/Pkc98E/ReepA/ref(2)P/sau/shi/Vps24/Vps28	10	10/270	171/12234	0.00465677	0.0303709
4	GO:0016358	dendrite development	AMPKalpha/fs(1)h/futsch/jim/lola/Rab1/Rab5/robl/Rop/shrb	10	10/270	174/12234	0.00525777	0.0331736
4	GO:0060249	anatomical structure homeostasis	alc/arm/Atg1/Atpalpha/Cbp53E/Csp/fwe/Pgk/sqh/Syx17	10	10/270	174/12234	0.00525777	0.0331736
4	GO:0000904	cell morphogenesis involved in differentiation	AMPKalpha/Cdk5/Cdk5alpha/Fas1/fs(1)h/futsch/jim/lola/Oli/Pka-R2/Rab1/Rab5/Rheb/robl/sbb/SelR/Sh/shrb/slmb/sqh	20	20/270	484/12234	0.00533214	0.0335336
4	GO:0007017	microtubule-based process	14-3-3zeta/Aplip1/Atg1/ctp/DCTN5-p25/Dlc90F/futsch/ghi/Arl8/mlt/Pka-R1/Pp2A-29B/Rab1/robl/sau/sigmar/SkpA/slmb/Ubc6/ATP6AP2	20	20/270	485/12234	0.00545299	0.0340724
4	GO:0051049	regulation of transport	AdipoR/brat/CG7781/Fkbp12/lap/Rab1/Rab3/Rab4/Rab5/RabX4/rdx/Syt7/Syx7/Tango9	14	14/270	293/12234	0.00557816	0.0347425
4	GO:0051094	positive regulation of developmental process	Atg1/Cdc37/ctp/DnaJ-1/Fis1/Mlf/Rab1/Rheb/Roc1a/Rop/slmb/Wbp2	12	12/270	234/12234	0.00580533	0.0360414
4	GO:0007568	aging	Atg8a/Atpalpha/Cdk5/Cdk5alpha/Dlc90F/MsrA/GlyP/Hsp26/Tpi/VhaSFD	10	10/270	177/12234	0.00591797	0.0365067
4	GO:0016049	cell growth	AMPKalpha/arm/Atg1/CG9328/jagn/Rab5/Rheb/Sh/sqh	9	9/270	150/12234	0.00603782	0.0370103
4	GO:0071496	cellular response to external stimulus	AMPKalpha/Atg1/Atg8a/BI-1/EndoA/HDAC4/Syx17	7	7/270	99/12234	0.00625538	0.0379833
4	GO:1901888	regulation of cell junction assembly	brat/Cdk5/futsch/Mob2/Rheb/SkpA/slo/veli	8	8/270	125/12234	0.00646921	0.0391589
4	GO:0065009	regulation of molecular function	14-3-3zeta/alc/BI-1/CG13344/CG14408/CG1695/CG3703/CG7781/ctp/emc/endos/Fkbp12/Gbeta5/HDAC4/lwr/PPP1R15/Rlip/SCCRO/TBC1D16	19	19/270	460/12234	0.00657466	0.0396732
4	GO:0045476	nurse cell apoptotic process	Atg1/lola/slmb	3	3/270	18/12234	0.00678595	0.0406947
4	GO:0019693	ribose phosphate metabolic process	AdSS/Prps/Eno/Gapdh1/Gapdh2/Gycalpha99B/Pgi/Pgk/PyK/Tpi	10	10/270	183/12234	0.00743124	0.0440193
4	GO:0008283	cell population proliferation	Bgb/brat/Cdc37/CG17059/Ggamma1/lwr/Mlf/Pkc98E/Rab5/Rheb/Roc1a/slmb/Syx7/Tango9	14	14/270	305/12234	0.0078481	0.046206
4	GO:0043484	regulation of RNA splicing	BI-1/Caper/CG11454/Pcf11/qkr58E-3/Rm62/ssx	7	7/270	105/12234	0.00856034	0.0494967
5	GO:0002181	cytoplasmic translation	CNBP/eIF3i/eIF3m/eIF4H1/orb2/RpL10Ab/RpL12/RpL13/RpL13A/RpL14/RpL17/RpL18/RpL18A/RpL21/RpL22/RpL23A/RpL26/RpL27/RpL27A/RpL28/RpL29/RpL3/RpL30/RpL31/RpL32/RpL34a/RpL34b/RpL35/RpL35A/RpL36A/RpL38/RpL39/RpL4/RpL40/RpL41/RpL5/RpL6/RpL7/RpL7A/RpL8/RpL9/RpLP0/RpLP1/RpLP2/RpS10b/RpS11/RpS12/RpS13/RpS14a/RpS14b/RpS15/RpS15Aa/RpS16/RpS17/RpS19a/RpS2/RpS20/RpS21/RpS23/RpS24/RpS25/RpS26/RpS27A/RpS28b/RpS29/…	74	74/205	133/12234	2.28414e-100	3.58382e-97
5	GO:0022613	ribonucleoprotein complex biogenesis	eIF4H1/Hsc70-4/RpL10Ab/RpL14/RpL23A/RpL26/RpL3/RpL34a/RpL34b/RpL35/RpL35A/RpL38/RpL5/RpL6/RpL7/RpL7A/RpLP0/RpS10b/RpS14a/RpS14b/RpS15/RpS16/RpS19a/RpS21/RpS28b/RpS5a/RpS8/SmE/sta/su(w[a])	30	30/205	301/12234	2.49419e-15	1.95669e-12
5	GO:0042255	ribosome assembly	RpL23A/RpL3/RpL5/RpL6/RpLP0/RpS10b/RpS14a/RpS14b/RpS15/RpS19a/RpS28b/RpS5a/sta	13	13/205	52/12234	2.00609e-12	7.86887e-10
5	GO:0022618	ribonucleoprotein complex assembly	eIF4H1/Hsc70-4/RpL23A/RpL3/RpL38/RpL5/RpL6/RpLP0/RpS10b/RpS14a/RpS14b/RpS15/RpS19a/RpS28b/RpS5a/SmE/sta/su(w[a])	18	18/205	128/12234	3.86106e-12	1.2116e-09
5	GO:0071826	ribonucleoprotein complex subunit organization	eIF4H1/Hsc70-4/RpL23A/RpL3/RpL38/RpL5/RpL6/RpLP0/RpS10b/RpS14a/RpS14b/RpS15/RpS19a/RpS28b/RpS5a/SmE/sta/su(w[a])	18	18/205	131/12234	5.77814e-12	1.51098e-09
5	GO:0000375	RNA splicing, via transesterification reactions	Acn/caz/CG11360/CG1677/CG42724/CG4887/Hel25E/Hrb27C/Hrb87F/Hrb98DE/Hsc70-4/lost/pAbp/Pep/Rbp1/Rbp1-like/Rsf1/SmE/sqd/su(w[a])/Sxl/Syp/yps/ytr	24	24/205	284/12234	6.38024e-11	1.11229e-08
5	GO:0000377	RNA splicing, via transesterification reactions with bulged adenosine as nucleophile	Acn/caz/CG11360/CG1677/CG42724/CG4887/Hel25E/Hrb27C/Hrb87F/Hrb98DE/Hsc70-4/lost/pAbp/Pep/Rbp1/Rbp1-like/Rsf1/SmE/sqd/su(w[a])/Sxl/Syp/yps/ytr	24	24/205	284/12234	6.38024e-11	1.11229e-08
5	GO:0000398	mRNA splicing, via spliceosome	Acn/caz/CG11360/CG1677/CG42724/CG4887/Hel25E/Hrb27C/Hrb87F/Hrb98DE/Hsc70-4/lost/pAbp/Pep/Rbp1/Rbp1-like/Rsf1/SmE/sqd/su(w[a])/Sxl/Syp/yps/ytr	24	24/205	284/12234	6.38024e-11	1.11229e-08
5	GO:0006417	regulation of translation	l(3)80Fj/CNBP/eIF3b/eIF3k/elav/gw/Hrb27C/Hrb98DE/orb2/pAbp/Rack1/RpL13A/RpS9/sqd/Sxl/Syp/Unr	17	17/205	146/12234	3.31374e-10	3.99943e-08
5	GO:0010608	posttranscriptional regulation of gene expression	CG10077/l(3)80Fj/CNBP/eIF3b/eIF3k/elav/gw/Hrb27C/Hrb98DE/Hsc70-3/Hsc70-4/orb2/pAbp/Rack1/RpL13A/RpS9/sqd/Sxl/Syp/Unr	20	20/205	217/12234	5.98606e-10	6.70866e-08
5	GO:0050684	regulation of mRNA processing	CG11360/elav/fne/Hel25E/Hrb27C/Hrb87F/Hrb98DE/Pep/Rbp1/Rbp1-like/Rsf1/sqd/Sxl	13	13/205	101/12234	1.25507e-08	1.094e-06
5	GO:0034248	regulation of cellular amide metabolic process	l(3)80Fj/CNBP/eIF3b/eIF3k/elav/gw/Hrb27C/Hrb98DE/orb2/pAbp/Rack1/RpL13A/RpS9/sqd/Sxl/Syp/Unr	17	17/205	196/12234	3.06228e-08	2.40236e-06
5	GO:0032269	negative regulation of cellular protein metabolic process	chinmo/eIF3h/elav/gw/Hrb27C/mts/orb2/Rack1/RpL13A/sgg/sqd/Sxl/Unr/wdb	14	14/205	178/12234	1.7192e-06	0.000110908
5	GO:0051248	negative regulation of protein metabolic process	chinmo/eIF3h/elav/gw/Hrb27C/mts/orb2/Rack1/RpL13A/sgg/sqd/Sxl/Unr/wdb	14	14/205	179/12234	1.83787e-06	0.000110908
5	GO:0032270	positive regulation of cellular protein metabolic process	ari-1/CNBP/eIF3m/G9a/Hrb27C/Hrb98DE/Lk6/orb2/pAbp/phyl/Rack1/RpS9/sgg/Su(var)205/Tctp	15	15/205	237/12234	1.07017e-05	0.000567754
5	GO:0040008	regulation of growth	Ank2/bun/CaMKII/caz/chrb/cic/dysc/Lk6/rin/ringer/scyl/sgg/shot/simj/Syp/Tctp	16	16/205	306/12234	5.70925e-05	0.00242103
5	GO:0046958	nonassociative learning	dnc/G9a/sgg/simj	4	4/205	15/12234	9.04133e-05	0.00373312
5	GO:0008589	regulation of smoothened signaling pathway	flw/mts/nej/PPP4R2r/Rack1/sgg/Sxl/wdb	8	8/205	88/12234	0.000110579	0.00444869
5	GO:0099536	synaptic signaling	Ank2/CaMKII/CG11155/dnc/Dyb/dysc/Hsc70-4/nAChRalpha5/nej/pAbp/Prosap/rl/sky/Snap25/Syp/Syx1A	16	16/205	329/12234	0.000133529	0.00523767
5	GO:0007619	courtship behavior	CaMKII/dnc/egh/fne/FoxP/fru/orb2/para	8	8/205	91/12234	0.000140079	0.00524644
5	GO:0030490	maturation of SSU-rRNA	RpS14a/RpS14b/RpS16/RpS21/RpS28b/RpS8	6	6/205	48/12234	0.00014044	0.00524644
5	GO:0040007	growth	Ank2/bun/CaMKII/caz/chrb/cic/dnc/dysc/Lk6/Prosap/rin/ringer/scyl/sgg/shot/simj/Sxl/Syp/Tctp	19	19/205	439/12234	0.000146662	0.00535145
5	GO:0044089	positive regulation of cellular component biogenesis	Ank2/caz/chinmo/Hsc70-4/Rack1/ringer/shot/sif/simj/Su(var)205	10	10/205	154/12234	0.000264865	0.00831147
5	GO:0051962	positive regulation of nervous system development	Ank2/ari-1/bun/caz/G9a/shot/sif/simj	8	8/205	105/12234	0.000376415	0.0105464
5	GO:0033993	response to lipid	Blimp-1/Eip75B/ftz-f1/G9a/Nurf-38/PHGPx	6	6/205	59/12234	0.000442617	0.0117409
5	GO:0010648	negative regulation of cell communication	Ank2/CG2918/chrb/dnc/dysc/flw/Mnn1/mts/nej/phyl/PPP4R2r/Rack1/scyl/sgg/sky/wdb	16	16/205	366/12234	0.000443029	0.0117409
5	GO:0042326	negative regulation of phosphorylation	chinmo/mts/Rack1/sgg/wdb	5	5/205	39/12234	0.000455712	0.0117409
5	GO:0023057	negative regulation of signaling	Ank2/CG2918/chrb/dnc/dysc/flw/Mnn1/mts/nej/phyl/PPP4R2r/Rack1/scyl/sgg/sky/wdb	16	16/205	367/12234	0.000456466	0.0117409
5	GO:0060260	regulation of transcription initiation from RNA polymerase II promoter	Rbp1/Rbp1-like/Rsf1/Ssb-c31a	4	4/205	23/12234	0.000528007	0.0131499
5	GO:2000142	regulation of DNA-templated transcription, initiation	Rbp1/Rbp1-like/Rsf1/Ssb-c31a	4	4/205	23/12234	0.000528007	0.0131499
5	GO:0048589	developmental growth	Ank2/bun/CaMKII/caz/cic/dnc/dysc/Prosap/rin/ringer/sgg/shot/simj/Sxl/Syp/Tctp	16	16/205	373/12234	0.000544697	0.0133536
5	GO:0048638	regulation of developmental growth	Ank2/CaMKII/caz/cic/dysc/rin/ringer/sgg/shot/simj/Syp/Tctp	12	12/205	234/12234	0.000581383	0.0140337
5	GO:0008582	regulation of synaptic growth at neuromuscular junction	Ank2/CaMKII/caz/dysc/ringer/sgg/simj/Syp	8	8/205	113/12234	0.000616506	0.014656
5	GO:0051124	synaptic growth at neuromuscular junction	Ank2/CaMKII/caz/dysc/Prosap/ringer/sgg/simj/Syp	9	9/205	142/12234	0.000639201	0.0149688
5	GO:0051130	positive regulation of cellular component organization	Ank2/caz/chinmo/G9a/Hsc70-4/norpA/Rack1/ringer/sgg/shot/sif/simj/Su(var)205/Tctp	14	14/205	310/12234	0.000734541	0.0167028
5	GO:1904396	regulation of neuromuscular junction development	Ank2/CaMKII/caz/dysc/ringer/sgg/simj/Syp	8	8/205	119/12234	0.000867603	0.0189065
5	GO:0009994	oocyte differentiation	cic/egh/flw/Hrb27C/lost/pAbp/sqd/Sxl/Syp/Syx1A	10	10/205	182/12234	0.000984648	0.0205988
5	GO:0032870	cellular response to hormone stimulus	Eip75B/ftz-f1/G9a/mts/Nurf-38/rl/sgg/wdb	8	8/205	123/12234	0.00107643	0.0221915
5	GO:1901888	regulation of cell junction assembly	Ank2/CaMKII/caz/dysc/ringer/sgg/simj/Syp	8	8/205	125/12234	0.00119494	0.0232407
5	GO:0035075	response to ecdysone	Blimp-1/Eip75B/ftz-f1/G9a/Nurf-38	5	5/205	48/12234	0.0011998	0.0232407
5	GO:0036314	response to sterol	Blimp-1/Eip75B/ftz-f1/G9a/Nurf-38	5	5/205	48/12234	0.0011998	0.0232407
5	GO:0016334	establishment or maintenance of polarity of follicular epithelium	awd/egh/rin/sqd	4	4/205	29/12234	0.00130925	0.0250514
5	GO:0050803	regulation of synapse structure or activity	Ank2/CaMKII/caz/CG11155/dysc/ringer/sgg/sif/simj/Syp	10	10/205	191/12234	0.0014185	0.0268147
5	GO:1901654	response to ketone	Blimp-1/Eip75B/ftz-f1/G9a/Nurf-38	5	5/205	50/12234	0.00144503	0.026991
5	GO:0009725	response to hormone	Eip75B/ftz-f1/G9a/mts/Nurf-38/rl/sgg/wdb	8	8/205	130/12234	0.00153711	0.027721
5	GO:0034329	cell junction assembly	Ank2/CaMKII/caz/dysc/nej/p120ctn/Prosap/ringer/sgg/simj/Syp	11	11/205	229/12234	0.00166001	0.0295973
5	GO:0051094	positive regulation of developmental process	Ank2/ari-1/bun/caz/G9a/Prosap/rl/shot/sif/simj/Tctp	11	11/205	234/12234	0.00196872	0.0328609
5	GO:0051240	positive regulation of multicellular organismal process	Ank2/ari-1/bun/caz/G9a/rl/shot/sif/simj/Tctp	10	10/205	203/12234	0.00222699	0.0347367
5	GO:0001654	eye development	AP-1gamma/bun/caz/cic/dysc/Hrb87F/Hrb98DE/mts/nej/norpA/p120ctn/pAbp/phyl/rin/rl/sif	16	16/205	427/12234	0.00223608	0.0347367
5	GO:0048880	sensory system development	AP-1gamma/bun/caz/cic/dysc/Hrb87F/Hrb98DE/mts/nej/norpA/p120ctn/pAbp/phyl/rin/rl/sif	16	16/205	427/12234	0.00223608	0.0347367
5	GO:0150063	visual system development	AP-1gamma/bun/caz/cic/dysc/Hrb87F/Hrb98DE/mts/nej/norpA/p120ctn/pAbp/phyl/rin/rl/sif	16	16/205	427/12234	0.00223608	0.0347367
5	GO:0050804	modulation of chemical synaptic transmission	Ank2/CG11155/dysc/Prosap/rl/sky/Snap25/Syp	8	8/205	142/12234	0.00267835	0.0396447
5	GO:0099177	regulation of trans-synaptic signaling	Ank2/CG11155/dysc/Prosap/rl/sky/Snap25/Syp	8	8/205	142/12234	0.00267835	0.0396447
5	GO:0007528	neuromuscular junction development	Ank2/CaMKII/caz/dysc/Prosap/ringer/sgg/simj/Syp	9	9/205	181/12234	0.00344017	0.049978
6	GO:1902692	regulation of neuroblast proliferation	Ctr9/Hsp83	2	2022-02-04	47/12234	8.62527e-05	0.0104944
6	GO:2000177	regulation of neural precursor cell proliferation	Ctr9/Hsp83	2	2022-02-04	57/12234	0.000127205	0.0104944
6	GO:0007405	neuroblast proliferation	Ctr9/Hsp83	2	2022-02-04	91/12234	0.000325171	0.0127005
6	GO:0061351	neural precursor cell proliferation	Ctr9/Hsp83	2	2022-02-04	99/12234	0.000384865	0.0127005
6	GO:0006457	protein folding	Hsp68/Hsp83	2	2022-02-04	125/12234	0.000613114	0.0153888
6	GO:0060284	regulation of cell development	Ctr9/Hsp83	2	2022-02-04	161/12234	0.00101494	0.0209331
6	GO:0051960	regulation of nervous system development	Ctr9/Hsp83	2	2022-02-04	211/12234	0.00173623	0.0302842
6	GO:0070922	small RNA loading onto RISC	Hsp83	1	2022-01-04	13/12234	0.0042442	0.0481747
6	GO:0071310	cellular response to organic substance	Hsp68/Hsp83	2	2022-02-04	362/12234	0.00503588	0.0481747
6	GO:0009409	response to cold	Hsp83	1	2022-01-04	16/12234	0.00522171	0.0481747
6	GO:0043248	proteasome assembly	Hsp83	1	2022-01-04	16/12234	0.00522171	0.0481747
6	GO:0046628	positive regulation of insulin receptor signaling pathway	Hsp83	1	2022-01-04	17/12234	0.00554738	0.0481747
6	GO:1900078	positive regulation of cellular response to insulin stimulus	Hsp83	1	2022-01-04	17/12234	0.00554738	0.0481747
6	GO:0010529	negative regulation of transposition	Hsp83	1	2022-01-04	24/12234	0.00782488	0.0485485
6	GO:0031060	regulation of histone methylation	Ctr9	1	2022-01-04	24/12234	0.00782488	0.0485485
6	GO:0010528	regulation of transposition	Hsp83	1	2022-01-04	26/12234	0.00847487	0.0485485
6	GO:0032196	transposition	Hsp83	1	2022-01-04	26/12234	0.00847487	0.0485485

## Sheet: Table S4
module.id	SYMBOL	FLYBASE	GENENAME	phylostrata	phylostrata_name
1	CG15765	FBgn0029814	uncharacterized protein	6	Bilateria
1	unc-119	FBgn0025549	unc-119	2	Eukaryota
1	CG2258	FBgn0029997	uncharacterized protein	2	Eukaryota
1	fend	FBgn0030090	forked end	9	Pancrustacea
1	CG32700	FBgn0267253	uncharacterized protein	10	Insecta
1	X11Lbeta	FBgn0052677	X11Lbeta	3	Opisthokonta
1	mAChR-A	FBgn0000037	muscarinic Acetylcholine Receptor, A-type	3	Opisthokonta
1	miple1	FBgn0027111	midkine and pleiotrophin 1	6	Bilateria
1	Hipk	FBgn0035142	Homeodomain interacting protein kinase	1	cellular_organisms
1	l(3)02640	FBgn0010786	lethal (3) 02640	1	cellular_organisms
1	CG13928	FBgn0035246	uncharacterized protein	11	Diptera
1	CG12025	FBgn0035285	uncharacterized protein	2	Eukaryota
1	PAN3	FBgn0035397	Poly(A) specific ribonuclease subunit PAN3	2	Eukaryota
1	Ythdc1	FBgn0027616	YTH domain containing 1	2	Eukaryota
1	CG32264	FBgn0052264	uncharacterized protein	3	Opisthokonta
1	tipE	FBgn0003710	temperature-induced paralytic E	9	Pancrustacea
1	nAChRbeta1	FBgn0000038	nicotinic Acetylcholine Receptor beta1	1	cellular_organisms
1	DopEcR	FBgn0035538	Dopamine/Ecdysteroid receptor	4	Metazoa
1	Evi5	FBgn0262740	Ecotropic viral integration site 5	2	Eukaryota
1	Lrp4	FBgn0030706	LDL receptor related protein 4	1	cellular_organisms
1	Tob	FBgn0028397	Transducer of ERBB2	2	Eukaryota
1	CG7990	FBgn0030997	uncharacterized protein	2	Eukaryota
1	CG12531	FBgn0031064	uncharacterized protein	1	cellular_organisms
1	alphaSnap	FBgn0250791	alpha Soluble NSF attachment protein	1	cellular_organisms
1	Nca	FBgn0013303	Neurocalcin	1	cellular_organisms
1	Frl	FBgn0267795	Formin-like	2	Eukaryota
1	tna	FBgn0026160	tonalli	2	Eukaryota
1	nmo	FBgn0011817	nemo	1	cellular_organisms
1	Pdp1	FBgn0016694	PAR-domain protein 1	5	Eumetazoa
1	tty	FBgn0015558	tweety	5	Eumetazoa
1	CG15628	FBgn0031632	uncharacterized protein	1	cellular_organisms
1	Reph	FBgn0021800	Regulator of eph expression	10	Insecta
1	Syt1	FBgn0004242	Synaptotagmin 1	2	Eukaryota
1	VGlut	FBgn0031424	Vesicular glutamate transporter	1	cellular_organisms
1	Pitslre	FBgn0016696	pitslre	1	cellular_organisms
1	CG32432	FBgn0052432	uncharacterized protein	5	Eumetazoa
1	AcCoAS	FBgn0012034	Acetyl Coenzyme A synthase	1	cellular_organisms
1	Syn1	FBgn0037130	Syntrophin-like 1	3	Opisthokonta
1	nAChRalpha6	FBgn0032151	nicotinic Acetylcholine Receptor alpha6	1	cellular_organisms
1	Syt4	FBgn0028400	Synaptotagmin 4	1	cellular_organisms
1	pum	FBgn0003165	pumilio	2	Eukaryota
1	mura	FBgn0037705	murashka	2	Eukaryota
1	CG8500	FBgn0037754	uncharacterized protein	1	cellular_organisms
1	hth	FBgn0001235	homothorax	1	cellular_organisms
1	Jupiter	FBgn0051363	jupiter	6	Bilateria
1	CG17202	FBgn0038043	uncharacterized protein	2	Eukaryota
1	Scgbeta	FBgn0038042	Sarcoglycan beta	5	Eumetazoa
1	Ace	FBgn0000024	Acetylcholine esterase	1	cellular_organisms
1	Ktl	FBgn0038839	Kctd12-like	2	Eukaryota
1	RhoGAP93B	FBgn0038853	Rho GTPase activating protein at 93B	2	Eukaryota
1	CG7029	FBgn0039026	uncharacterized protein	8	Arthropoda
1	Tsp97E	FBgn0039465	Tetraspanin 97E	2	Eukaryota
1	Ac3	FBgn0023416	Adenylate cyclase 3	1	cellular_organisms
1	CG30116	FBgn0028496	uncharacterized protein	1	cellular_organisms
1	stau	FBgn0003520	staufen	4	Metazoa
1	Pkc53E	FBgn0003091	Protein C kinase 53E	1	cellular_organisms
1	unc-104	FBgn0267002	uncoordinated-104	2	Eukaryota
1	Alk	FBgn0040505	Anaplastic lymphoma kinase	1	cellular_organisms
1	CG6329	FBgn0033872	uncharacterized protein	2	Eukaryota
1	jeb	FBgn0086677	jelly belly	7	Protostomia
1	LTV1	FBgn0027525	LTV1 ribosome biogenesis factor	2	Eukaryota
1	Galphao	FBgn0001122	G protein alpha o subunit	1	cellular_organisms
1	Mmp2	FBgn0033438	Matrix metalloproteinase 2	1	cellular_organisms
1	Corin	FBgn0033192	corin	1	cellular_organisms
1	CaMKI	FBgn0016126	Calcium/calmodulin-dependent protein kinase I	1	cellular_organisms
1	onecut	FBgn0028996	onecut	4	Metazoa
1	lgs	FBgn0039907	legless	7	Protostomia
1	Vap33	FBgn0029687	VAMP-associated protein 33kDa	2	Eukaryota
1	Plc21C	FBgn0004611	Phospholipase C at 21C	2	Eukaryota
1	Frq1	FBgn0030897	Frequenin 1	1	cellular_organisms
1	CadN	FBgn0015609	Cadherin-N	1	cellular_organisms
1	Ih	FBgn0263397	I[[h]] channel	1	cellular_organisms
1	CG4467	FBgn0039064	uncharacterized protein	1	cellular_organisms
1	side-VI	FBgn0083950	sidestep VI	1	cellular_organisms
1	shakB	FBgn0085387	shaking B	4	Metazoa
1	Pvf3	FBgn0085407	PDGF- and VEGF-related factor 3	6	Bilateria
1	NFAT	FBgn0030505	NFAT nuclear factor	4	Metazoa
1	Liprin-gamma	FBgn0034720	Liprin-gamma	2	Eukaryota
1	CG17816	FBgn0037525	uncharacterized protein	8	Arthropoda
1	jus	FBgn0039647	julius seizure	8	Arthropoda
1	Rbp6	FBgn0260943	RNA-binding protein 6	1	cellular_organisms
1	l(3)80Fg	FBgn0287183	lethal (3) 80Fg	1	cellular_organisms
1	CG10804	FBgn0029663	uncharacterized protein	1	cellular_organisms
1	qvr	FBgn0260499	quiver	7	Protostomia
1	Pits	FBgn0030400	Protein interacting with Ttk69 and Sin3A	4	Metazoa
1	RhoGAP71E	FBgn0036518	Rho GTPase activating protein at 71E	2	Eukaryota
1	inaE	FBgn0261244	inactivation no afterpotential E	2	Eukaryota
1	CG42260	FBgn0259145	uncharacterized protein	1	cellular_organisms
1	kis	FBgn0266557	kismet	1	cellular_organisms
1	CG42392	FBgn0259738	uncharacterized protein	12	Drosophila
1	wech	FBgn0259745	wech	1	cellular_organisms
1	Tomosyn	FBgn0030412	tomosyn	1	cellular_organisms
1	OtopLa	FBgn0259994	Otopetrin-like a	5	Eumetazoa
1	eIF4EHP	FBgn0053100	eukaryotic translation initiation factor 4E homologous protein	2	Eukaryota
1	Camta	FBgn0287478	Calmodulin-binding transcription activator	2	Eukaryota
1	dpr12	FBgn0085414	defective proboscis extension response 12	4	Metazoa
1	ATPCL	FBgn0020236	ATP citrate lyase	1	cellular_organisms
1	Teh2	FBgn0035505	tipE homolog 2	9	Pancrustacea
1	Nlg3	FBgn0083963	Neuroligin 3	1	cellular_organisms
1	CG42541	FBgn0260658	uncharacterized protein	1	cellular_organisms
1	Dhit	FBgn0028743	Double hit	2	Eukaryota
1	dlg1	FBgn0001624	discs large 1	3	Opisthokonta
1	IA-2	FBgn0031294	IA-2 protein tyrosine phosphatase	1	cellular_organisms
1	NaPi-III	FBgn0260795	Na[+]-dependent inorganic phosphate cotransporter type III	1	cellular_organisms
1	Rab26	FBgn0086913	Rab26	1	cellular_organisms
1	Rtnl1	FBgn0053113	Reticulon-like1	2	Eukaryota
1	unc79	FBgn0038693	uncoordinated 79	3	Opisthokonta
1	nAChRalpha7	FBgn0086778	nicotinic Acetylcholine Receptor alpha7	1	cellular_organisms
1	Hasp	FBgn0032797	Hig-anchoring scaffold protein	2	Eukaryota
1	RhoGAP100F	FBgn0039883	Rho GTPase activating protein at 100F	2	Eukaryota
1	Srrm234	FBgn0035253	Serine-arginine repetitive matrix 2/3/4	2	Eukaryota
1	Ptp99A	FBgn0004369	Protein tyrosine phosphatase 99A	1	cellular_organisms
1	Rap1	FBgn0004636	Rap1 GTPase	1	cellular_organisms
1	CG42750	FBgn0261804	uncharacterized protein	1	cellular_organisms
1	Nckx30C	FBgn0028704	Nckx30C	1	cellular_organisms
1	pros	FBgn0004595	prospero	6	Bilateria
1	Spn	FBgn0010905	Spinophilin	3	Opisthokonta
1	SF2	FBgn0283477	Splicing factor 2	1	cellular_organisms
1	GABA-B-R1	FBgn0260446	metabotropic GABA-B receptor subtype 1	1	cellular_organisms
1	CG14762	FBgn0033250	uncharacterized protein	1	cellular_organisms
1	CG43066	FBgn0262476	uncharacterized protein	1	cellular_organisms
1	smog	FBgn0051660	smog	2	Eukaryota
1	mub	FBgn0262737	mushroom-body expressed	2	Eukaryota
1	CG42540	FBgn0260657	uncharacterized protein	1	cellular_organisms
1	Rim	FBgn0053547	Rab3 interacting molecule	2	Eukaryota
1	brp	FBgn0259246	bruchpilot	1	cellular_organisms
1	Rbfox1	FBgn0052062	RNA-binding Fox protein 1	1	cellular_organisms
1	CanA-14F	FBgn0267912	Calcineurin A at 14F	1	cellular_organisms
1	msi	FBgn0011666	musashi	1	cellular_organisms
1	CG4612	FBgn0035016	uncharacterized protein	1	cellular_organisms
1	Gfrl	FBgn0262869	Glial cell line-derived neurotrophic family receptor-like	6	Bilateria
1	CG42668	FBgn0261550	uncharacterized protein	2	Eukaryota
1	heph	FBgn0011224	hephaestus	2	Eukaryota
1	dpr14	FBgn0029974	defective proboscis extension response 14	4	Metazoa
1	Appl	FBgn0000108	beta amyloid protein precursor-like	4	Metazoa
1	Cadps	FBgn0053653	Calcium-dependent secretion activator	4	Metazoa
1	slgA	FBgn0003423	sluggish A	1	cellular_organisms
1	RSG7	FBgn0024941	Regulator of G-protein signaling 7	2	Eukaryota
1	CG32809	FBgn0023531	uncharacterized protein	4	Metazoa
1	CanB	FBgn0010014	Calcineurin B	1	cellular_organisms
1	unc-13	FBgn0025726	unc-13	2	Eukaryota
1	shep	FBgn0052423	alan shepard	1	cellular_organisms
1	CG40498	FBgn0069969	uncharacterized protein	10	Insecta
1	CG11000	FBgn0263353	uncharacterized protein	6	Bilateria
1	jef	FBgn0033958	jet fuel	1	cellular_organisms
1	CG33543	FBgn0053543	uncharacterized protein	4	Metazoa
1	Con	FBgn0005775	Connectin	1	cellular_organisms
1	Ca-beta	FBgn0259822	Ca2+-channel-protein-beta-subunit	3	Opisthokonta
1	cindr	FBgn0027598	CIN85 and CD2AP related	2	Eukaryota
1	aPKC	FBgn0261854	atypical protein kinase C	1	cellular_organisms
1	Sema1a	FBgn0011259	Semaphorin 1a	4	Metazoa
1	beat-IIIb	FBgn0053179	beaten path IIIb	8	Arthropoda
1	CG4230	FBgn0031683	uncharacterized protein	10	Insecta
1	Stacl	FBgn0263980	Stac-like	2	Eukaryota
1	CG31221	FBgn0051221	uncharacterized protein	4	Metazoa
1	Pde6	FBgn0038237	Phosphodiesterase 6	1	cellular_organisms
1	Teh1	FBgn0037766	tipE homolog 1	9	Pancrustacea
1	Atox1	FBgn0052446	Antioxidant 1 copper chaperone	1	cellular_organisms
1	l(3)neo38	FBgn0265276	lethal (3) neo38	1	cellular_organisms
1	CG31688	FBgn0263355	uncharacterized protein	1	cellular_organisms
1	Rbp9	FBgn0010263	RNA-binding protein 9	1	cellular_organisms
1	Flo2	FBgn0264078	Flotillin 2	1	cellular_organisms
1	BicD	FBgn0000183	Bicaudal D	4	Metazoa
1	NaCP60E	FBgn0085434	Na channel protein 60E	1	cellular_organisms
1	CG43737	FBgn0263994	uncharacterized protein	10	Insecta
1	cpo	FBgn0263995	couch potato	2	Eukaryota
1	nAChRalpha1	FBgn0000036	nicotinic Acetylcholine Receptor alpha1	1	cellular_organisms
1	Dscam2	FBgn0265296	Down syndrome cell adhesion molecule 2	1	cellular_organisms
1	CASK	FBgn0013759	CASK	1	cellular_organisms
1	Pde9	FBgn0259171	Phosphodiesterase 9	2	Eukaryota
1	CG32206	FBgn0052206	uncharacterized protein	5	Eumetazoa
1	CG42340	FBgn0259242	uncharacterized protein	1	cellular_organisms
1	CG16779	FBgn0037698	uncharacterized protein	1	cellular_organisms
1	CG42268	FBgn0259163	uncharacterized protein	10	Insecta
1	CG2993	FBgn0037521	uncharacterized protein	2	Eukaryota
1	Pdcd4	FBgn0030520	Programmed cell death 4	2	Eukaryota
1	bol	FBgn0011206	boule	1	cellular_organisms
1	Mid1	FBgn0053988	Mid1	9	Pancrustacea
1	SPoCk	FBgn0052451	Secretory Pathway Calcium atpase	1	cellular_organisms
1	CG4577	FBgn0031306	uncharacterized protein	11	Diptera
1	hwt	FBgn0264542	heavyweight	3	Opisthokonta
1	CG32544	FBgn0052544	uncharacterized protein	10	Insecta
1	ttv	FBgn0265974	tout-velu	1	cellular_organisms
1	enc	FBgn0004875	encore	2	Eukaryota
1	nrv3	FBgn0032946	nervana 3	4	Metazoa
1	Glut1	FBgn0264574	Glucose transporter 1	1	cellular_organisms
1	PsGEF	FBgn0264598	Protostome-specific GEF	2	Eukaryota
1	Dscam4	FBgn0263219	Down syndrome cell adhesion molecule 4	1	cellular_organisms
1	RhoGAPp190	FBgn0026375	Rho GTPase activating protein p190	2	Eukaryota
1	Cals	FBgn0039928	Calsyntenin-1	1	cellular_organisms
1	Rdl	FBgn0004244	Resistant to dieldrin	1	cellular_organisms
1	klar	FBgn0001316	klarsicht	7	Protostomia
1	Tet	FBgn0263392	Ten-Eleven Translocation (TET) family protein	4	Metazoa
1	CG31324	FBgn0051324	uncharacterized protein	11	Diptera
1	ps	FBgn0261552	pasilla	2	Eukaryota
1	dpr7	FBgn0053481	defective proboscis extension response 7	6	Bilateria
1	Nrx-1	FBgn0038975	Neurexin 1	3	Opisthokonta
1	dpr21	FBgn0260995	defective proboscis extension response 21	6	Bilateria
1	cpx	FBgn0041605	complexin	9	Pancrustacea
1	St3	FBgn0265052	Sulfotransferase 3	1	cellular_organisms
1	Cow	FBgn0039054	Carrier of Wingless	4	Metazoa
1	CG5890	FBgn0039380	uncharacterized protein	1	cellular_organisms
1	CG6044	FBgn0034725	uncharacterized protein	11	Diptera
1	dtn	FBgn0262730	detonator	3	Opisthokonta
1	mmd	FBgn0259110	mind-meld	2	Eukaryota
1	mei-P26	FBgn0026206	meiotic P26	1	cellular_organisms
1	CG32647	FBgn0052647	uncharacterized protein	6	Bilateria
1	Sdc	FBgn0010415	Syndecan	4	Metazoa
1	Dop2R	FBgn0053517	Dopamine 2-like receptor	4	Metazoa
1	CG43867	FBgn0264449	uncharacterized protein	2	Eukaryota
1	dpr8	FBgn0052600	defective proboscis extension response 8	4	Metazoa
1	GluClalpha	FBgn0024963	GluClalpha	1	cellular_organisms
1	Nlg2	FBgn0031866	Neuroligin 2	1	cellular_organisms
1	CG7646	FBgn0036926	uncharacterized protein	1	cellular_organisms
1	nwk	FBgn0263456	nervous wreck	2	Eukaryota
1	CG12071	FBgn0039808	uncharacterized protein	1	cellular_organisms
1	dpr6	FBgn0040823	defective proboscis extension response 6	4	Metazoa
1	CG32017	FBgn0052017	uncharacterized protein	9	Pancrustacea
1	Cngl	FBgn0263257	Cyclic nucleotide-gated ion channel-like	1	cellular_organisms
1	CG42795	FBgn0261928	uncharacterized protein	2	Eukaryota
1	mspo	FBgn0020269	M-spondin	1	cellular_organisms
1	Hs3st-A	FBgn0053147	Heparan sulfate 3-O sulfotransferase-A	1	cellular_organisms
1	mamo	FBgn0267033	maternal gene required for meiosis	1	cellular_organisms
1	dpr9	FBgn0038282	defective proboscis extension response 9	4	Metazoa
1	Ten-a	FBgn0267001	Tenascin accessory	1	cellular_organisms
1	Ggamma30A	FBgn0267252	G protein subunit gamma at 30A	5	Eumetazoa
1	kek1	FBgn0015399	kekkon 1	1	cellular_organisms
1	CG13917	FBgn0035237	uncharacterized protein	4	Metazoa
1	tutl	FBgn0010473	turtle	1	cellular_organisms
2	Smox	FBgn0025800	Smad on X	4	Metazoa
2	His3.3B	FBgn0004828	Histone H3.3B	1	cellular_organisms
2	CG17841	FBgn0028480	uncharacterized protein	2	Eukaryota
2	CG2852	FBgn0034753	uncharacterized protein	1	cellular_organisms
2	CG13551	FBgn0040660	uncharacterized protein	4	Metazoa
2	Galphas	FBgn0001123	G protein alpha s subunit	2	Eukaryota
2	eEF5	FBgn0285952	eukaryotic translation elongation factor 5	1	cellular_organisms
2	CG30172	FBgn0050172	uncharacterized protein	1	cellular_organisms
2	CG3257	FBgn0034978	uncharacterized protein	10	Insecta
2	CG12038	FBgn0035179	uncharacterized protein	4	Metazoa
2	CG1927	FBgn0027547	uncharacterized protein	10	Insecta
2	Non2	FBgn0035370	Novel nucleolar protein 2	1	cellular_organisms
2	Scamp	FBgn0040285	scamp	2	Eukaryota
2	CG9919	FBgn0030742	uncharacterized protein	10	Insecta
2	CDC50	FBgn0030752	CDC50	2	Eukaryota
2	CG9132	FBgn0030791	uncharacterized protein	2	Eukaryota
2	Sec61gamma	FBgn0031049	Sec61 gamma subunit	1	cellular_organisms
2	NUCB1	FBgn0052190	NUCB1	3	Opisthokonta
2	CG7484	FBgn0036745	uncharacterized protein	2	Eukaryota
2	fax	FBgn0014163	failed axon connections	1	cellular_organisms
2	CG5027	FBgn0036579	uncharacterized protein	1	cellular_organisms
2	Prosbeta2	FBgn0023174	Proteasome beta2 subunit	1	cellular_organisms
2	Uev1A	FBgn0035601	Ubiquitin-conjugating enzyme variant 1A	2	Eukaryota
2	Klp64D	FBgn0004380	Kinesin-like protein at 64D	2	Eukaryota
2	Taf10b	FBgn0026324	TBP-associated factor 10b	2	Eukaryota
2	CG9391	FBgn0037063	uncharacterized protein	1	cellular_organisms
2	Dad1	FBgn0263852	Defender against apoptotic cell death 1	2	Eukaryota
2	CG4658	FBgn0032170	uncharacterized protein	2	Eukaryota
2	eEF1delta	FBgn0032198	eukaryotic translation elongation factor 1 delta	2	Eukaryota
2	CG33129	FBgn0053129	uncharacterized protein	4	Metazoa
2	loqs	FBgn0032515	loquacious	1	cellular_organisms
2	Swip-1	FBgn0032731	Swiprosin-1	1	cellular_organisms
2	CG10098	FBgn0037472	uncharacterized protein	1	cellular_organisms
2	twr	FBgn0262801	twisted bristles roughened eye	1	cellular_organisms
2	eca	FBgn0069242	eclair	2	Eukaryota
2	Desat1	FBgn0086687	Desaturase 1	1	cellular_organisms
2	Manf	FBgn0027095	Mesencephalic astrocyte-derived neurotrophic factor	2	Eukaryota
2	14-3-3epsilon	FBgn0020238	14-3-3epsilon	2	Eukaryota
2	Rab11	FBgn0015790	Rab11	1	cellular_organisms
2	Spase22-23	FBgn0039172	Spase 22/23-subunit	2	Eukaryota
2	Nf1	FBgn0015269	Neurofibromin 1	2	Eukaryota
2	amon	FBgn0023179	amontillado	1	cellular_organisms
2	Spase12	FBgn0040623	Spase 12-subunit	2	Eukaryota
2	Pcd	FBgn0024841	pterin-4a-carbinolamine dehydratase	1	cellular_organisms
2	Nlp	FBgn0016685	Nucleoplasmin	4	Metazoa
2	CG9646	FBgn0034184	uncharacterized protein	2	Eukaryota
2	Ric	FBgn0265605	Ras-related protein interacting with calmodulin	1	cellular_organisms
2	Flo1	FBgn0024754	Flotillin 1	1	cellular_organisms
2	Cp1	FBgn0013770	Cysteine proteinase-1	1	cellular_organisms
2	CG8860	FBgn0033691	uncharacterized protein	1	cellular_organisms
2	ERp60	FBgn0033663	Endoplasmic reticulum p60	1	cellular_organisms
2	pnut	FBgn0013726	peanut	2	Eukaryota
2	Lpin	FBgn0263593	Lipin	1	cellular_organisms
2	CG8726	FBgn0033244	uncharacterized protein	1	cellular_organisms
2	Rpt1	FBgn0028687	Regulatory particle triple-A ATPase 1	1	cellular_organisms
2	boca	FBgn0004132	boca	3	Opisthokonta
2	PlexA	FBgn0025741	Plexin A	1	cellular_organisms
2	CG3566	FBgn0029854	uncharacterized protein	1	cellular_organisms
2	Nmda1	FBgn0013305	N-methyl-D-aspartate receptor-associated protein	1	cellular_organisms
2	Tm1	FBgn0003721	Tropomyosin 1	3	Opisthokonta
2	Gbeta13F	FBgn0001105	G protein beta-subunit 13F	1	cellular_organisms
2	Ptpmeg2	FBgn0028341	Protein tyrosine phosphatase Meg2	1	cellular_organisms
2	Df31	FBgn0022893	Decondensation factor 31	11	Diptera
2	7B2	FBgn0041707	7B2	4	Metazoa
2	Cnx99A	FBgn0015622	Calnexin 99A	2	Eukaryota
2	CG42336	FBgn0259238	uncharacterized protein	11	Diptera
2	Arf79F	FBgn0010348	ADP ribosylation factor at 79F	1	cellular_organisms
2	mtgo	FBgn0259735	miles to go	1	cellular_organisms
2	CG12194	FBgn0031636	uncharacterized protein	1	cellular_organisms
2	Alg-2	FBgn0086378	Apoptosis-linked gene-2	1	cellular_organisms
2	ReepB	FBgn0033906	Receptor expression enhancing protein B	2	Eukaryota
2	poly	FBgn0086371	poly	3	Opisthokonta
2	CG2269	FBgn0033484	uncharacterized protein	7	Protostomia
2	CG5174	FBgn0034345	uncharacterized protein	4	Metazoa
2	CG43324	FBgn0263029	uncharacterized protein	4	Metazoa
2	Mob4	FBgn0259483	MOB kinase activator 4	2	Eukaryota
2	Xbp1	FBgn0021872	X box binding protein-1	2	Eukaryota
2	Cirl	FBgn0033313	Calcium-independent receptor for alpha-latrotoxin	2	Eukaryota
2	Spred	FBgn0020767	Sprouty-related protein with EVH-1 domain	4	Metazoa
2	vsg	FBgn0045823	visgun	4	Metazoa
2	CG30389	FBgn0050389	uncharacterized protein	3	Opisthokonta
2	CG31140	FBgn0051140	uncharacterized protein	1	cellular_organisms
2	CG11151	FBgn0030519	uncharacterized protein	1	cellular_organisms
2	Fer2LCH	FBgn0015221	Ferritin 2 light chain homologue	2	Eukaryota
2	Fer1HCH	FBgn0015222	Ferritin 1 heavy chain homologue	1	cellular_organisms
2	dpr19	FBgn0032233	defective proboscis extension response 19	6	Bilateria
2	tow	FBgn0035719	target of wingless	10	Insecta
2	CG42748	FBgn0261802	uncharacterized protein	3	Opisthokonta
2	CG3262	FBgn0032986	uncharacterized protein	1	cellular_organisms
2	E2f1	FBgn0011766	E2F transcription factor 1	2	Eukaryota
2	CG31064	FBgn0051064	uncharacterized protein	1	cellular_organisms
2	Spase25	FBgn0030306	Spase 25-subunit	2	Eukaryota
2	Nedd8	FBgn0032725	Nedd8	1	cellular_organisms
2	svr	FBgn0004648	silver	1	cellular_organisms
2	Gdi	FBgn0004868	GDP dissociation inhibitor	1	cellular_organisms
2	CG5532	FBgn0034902	uncharacterized protein	3	Opisthokonta
2	Pdi	FBgn0286818	Protein disulfide isomerase	1	cellular_organisms
2	Pal2	FBgn0262728	Peptidyl-alpha-hydroxyglycine-alpha-amidating lyase 2	1	cellular_organisms
3	ND-MLRQ	FBgn0052230	NADH dehydrogenase (ubiquinone) MLRQ subunit	2	Eukaryota
3	CG13365	FBgn0029529	uncharacterized protein	9	Pancrustacea
3	CG3719	FBgn0024986	uncharacterized protein	1	cellular_organisms
3	Coa8	FBgn0029594	Cytochrome c oxidase assembly factor 8	3	Opisthokonta
3	mRpL16	FBgn0023519	mitochondrial ribosomal protein L16	1	cellular_organisms
3	CG14817	FBgn0026089	uncharacterized protein	6	Bilateria
3	ND-B14.5A	FBgn0025839	NADH dehydrogenase (ubiquinone) B14.5 A subunit	3	Opisthokonta
3	eIF3g1	FBgn0029629	eukaryotic translation initiation factor 3 subunit g1	1	cellular_organisms
3	mRpL33	FBgn0040907	mitochondrial ribosomal protein L33	6	Bilateria
3	mRpL30	FBgn0029718	mitochondrial ribosomal protein L30	4	Metazoa
3	Usf	FBgn0029711	Usf	4	Metazoa
3	Pdha	FBgn0028325	Pyruvate dehydrogenase E1 alpha subunit	1	cellular_organisms
3	CG15771	FBgn0029801	uncharacterized protein	1	cellular_organisms
3	kdn	FBgn0261955	knockdown	1	cellular_organisms
3	Fum1	FBgn0286222	Fumarase 1	1	cellular_organisms
3	Coq7	FBgn0029502	Coenzyme Q7	1	cellular_organisms
3	ND-ASHI	FBgn0029888	NADH dehydrogenase (ubiquinone) ASHI subunit	4	Metazoa
3	Trxr-1	FBgn0020653	Thioredoxin reductase-1	1	cellular_organisms
3	ND-75	FBgn0017566	NADH dehydrogenase (ubiquinone) 75 kDa subunit	1	cellular_organisms
3	CG9034	FBgn0040931	uncharacterized protein	10	Insecta
3	Hex-A	FBgn0001186	Hexokinase A	1	cellular_organisms
3	ATPsyndelta	FBgn0028342	ATP synthase, delta subunit	1	cellular_organisms
3	Neb-cGP	FBgn0083167	Neb-cGP	6	Bilateria
3	ND-B14.7	FBgn0034576	NADH dehydrogenase (ubiquinone) B14.7 subunit	4	Metazoa
3	mRpL54	FBgn0034579	mitochondrial ribosomal protein L54	2	Eukaryota
3	bonsai	FBgn0026261	bonsai	1	cellular_organisms
3	blw	FBgn0011211	bellwether	1	cellular_organisms
3	roh	FBgn0250838	reduction of Rh1	7	Protostomia
3	levy	FBgn0034877	levy	3	Opisthokonta
3	mRpL43	FBgn0034893	mitochondrial ribosomal protein L43	2	Eukaryota
3	CG5569	FBgn0034919	uncharacterized protein	1	cellular_organisms
3	Alas	FBgn0020764	Aminolevulinate synthase	1	cellular_organisms
3	Xxylt	FBgn0034959	Xyloside xylosyltransferase	3	Opisthokonta
3	mRpS17	FBgn0034986	mitochondrial ribosomal protein S17	5	Eumetazoa
3	ATPsynF	FBgn0035032	ATP synthase, subunit F	4	Metazoa
3	Tina-1	FBgn0035083	Troponin C-akin-1	1	cellular_organisms
3	hfp	FBgn0028577	half pint	1	cellular_organisms
3	CG12084	FBgn0043458	uncharacterized protein	3	Opisthokonta
3	Pcyt1	FBgn0041342	Phosphocholine cytidylyltransferase 1	1	cellular_organisms
3	CG8993	FBgn0035334	uncharacterized protein	1	cellular_organisms
3	CG16986	FBgn0035356	uncharacterized protein	1	cellular_organisms
3	CG32278	FBgn0052278	uncharacterized protein	12	Drosophila
3	ND-30	FBgn0266582	NADH dehydrogenase (ubiquinone) 30 kDa subunit	1	cellular_organisms
3	CG32267	FBgn0052267	uncharacterized protein	11	Diptera
3	mge	FBgn0035473	maggie	3	Opisthokonta
3	CG1265	FBgn0035517	uncharacterized protein	2	Eukaryota
3	sesB	FBgn0003360	stress-sensitive B	1	cellular_organisms
3	Hsp60A	FBgn0015245	Heat shock protein 60A	1	cellular_organisms
3	CG11752	FBgn0030292	uncharacterized protein	10	Insecta
3	Tim8	FBgn0027359	Tim8	2	Eukaryota
3	CG11699	FBgn0030311	uncharacterized protein	5	Eumetazoa
3	mRpL49	FBgn0030433	mitochondrial ribosomal protein L49	2	Eukaryota
3	comt	FBgn0000346	comatose	1	cellular_organisms
3	CG1640	FBgn0030478	uncharacterized protein	1	cellular_organisms
3	Tim9a	FBgn0030480	Tim9a	2	Eukaryota
3	mRpS25	FBgn0030572	mitochondrial ribosomal protein S25	3	Opisthokonta
3	ND-B18	FBgn0030605	NADH dehydrogenase (ubiquinone) B18 subunit	2	Eukaryota
3	CG14407	FBgn0030584	uncharacterized protein	1	cellular_organisms
3	CG8206	FBgn0030679	uncharacterized protein	2	Eukaryota
3	CG15916	FBgn0030704	uncharacterized protein	1	cellular_organisms
3	ND-20	FBgn0030718	NADH dehydrogenase (ubiquinone) 20 kDa subunit	1	cellular_organisms
3	MSBP	FBgn0030703	membrane steroid binding protein	1	cellular_organisms
3	UQCR-14	FBgn0030733	Ubiquinol-cytochrome c reductase 14 kDa subunit	2	Eukaryota
3	eIF2alpha	FBgn0261609	eukaryotic translation initiation factor 2 subunit alpha	1	cellular_organisms
3	mRpL22	FBgn0030786	mitochondrial ribosomal protein L22	1	cellular_organisms
3	Chchd2	FBgn0260747	Coiled-coil-helix-coiled-coil-helix domain containing 2	3	Opisthokonta
3	ND-18	FBgn0031021	NADH dehydrogenase (ubiquinone) 18 kDa subunit	1	cellular_organisms
3	COX6B	FBgn0031066	Cytochrome c oxidase subunit 6B	2	Eukaryota
3	Tom20	FBgn0036928	Translocase of outer membrane 20	3	Opisthokonta
3	Gabat	FBgn0036927	gamma-aminobutyric acid transaminase	1	cellular_organisms
3	CG8004	FBgn0036920	uncharacterized protein	1	cellular_organisms
3	mRpL21	FBgn0036853	mitochondrial ribosomal protein L21	1	cellular_organisms
3	mRpS26	FBgn0036774	mitochondrial ribosomal protein S26	6	Bilateria
3	Vps60	FBgn0036740	Vacuolar protein sorting 60	2	Eukaryota
3	CG7630	FBgn0040793	uncharacterized protein	7	Protostomia
3	QIL1	FBgn0036726	QIL1	6	Bilateria
3	Baldspot	FBgn0260960	baldspot	2	Eukaryota
3	Su(P)	FBgn0004465	Suppressor of ref(2)P sterility	1	cellular_organisms
3	mRpS31	FBgn0036557	mitochondrial ribosomal protein S31	4	Metazoa
3	CG6878	FBgn0036488	uncharacterized protein	2	Eukaryota
3	Mpcp2	FBgn0026409	Mitochondrial phosphate carrier protein 2	2	Eukaryota
3	CG11267	FBgn0036334	uncharacterized protein	1	cellular_organisms
3	ND-SGDH	FBgn0011455	NADH dehydrogenase (ubiquinone) SGDH subunit	4	Metazoa
3	mRpL2	FBgn0036135	mitochondrial ribosomal protein L2	1	cellular_organisms
3	Pfdn2	FBgn0010741	Prefoldin 2	2	Eukaryota
3	galla-2	FBgn0036107	galla-2	1	cellular_organisms
3	ND-13B	FBgn0047038	NADH dehydrogenase (ubiquinone) 13 kDa B subunit	2	Eukaryota
3	ATPsynB	FBgn0019644	ATP synthase, subunit B	3	Opisthokonta
3	mRpL12	FBgn0011787	mitochondrial ribosomal protein L12	2	Eukaryota
3	mRpL36	FBgn0042112	mitochondrial ribosomal protein L36	3	Opisthokonta
3	CG32369	FBgn0052369	uncharacterized protein	1	cellular_organisms
3	CG7506	FBgn0035805	uncharacterized protein	2	Eukaryota
3	mRpL50	FBgn0028648	mitochondrial ribosomal protein L50	4	Metazoa
3	CG10075	FBgn0035722	uncharacterized protein	1	cellular_organisms
3	CG15456	FBgn0040650	uncharacterized protein	1	cellular_organisms
3	ND-PDSW	FBgn0021967	NADH dehydrogenase (ubiquinone) PDSW subunit	3	Opisthokonta
3	ND-B14.5B	FBgn0031505	NADH dehydrogenase (ubiquinone) B14.5 B subunit	6	Bilateria
3	GABPI	FBgn0031495	beta4GalNAcTB pilot	2	Eukaryota
3	mRpL48	FBgn0031357	mitochondrial ribosomal protein L48	4	Metazoa
3	Rim2	FBgn0031359	Replication in mitochondria 2	2	Eukaryota
3	RFeSP	FBgn0021906	Rieske iron-sulfur protein	1	cellular_organisms
3	Gs1	FBgn0001142	Glutamine synthetase 1	1	cellular_organisms
3	ND-15	FBgn0031228	NADH dehydrogenase (ubiquinone) 15 kDa subunit	6	Bilateria
3	spen	FBgn0016977	split ends	1	cellular_organisms
3	mRpL10	FBgn0031231	mitochondrial ribosomal protein L10	1	cellular_organisms
3	CG32425	FBgn0052425	uncharacterized protein	3	Opisthokonta
3	CRIF	FBgn0037102	CR6-interacting factor	6	Bilateria
3	P5CDh1	FBgn0037138	delta-1-Pyrroline-5-carboxylate dehydrogenase 1	1	cellular_organisms
3	POLDIP2	FBgn0037329	Polymerase (DNA-directed), delta interacting protein 2	1	cellular_organisms
3	ND-13A	FBgn0031684	NADH dehydrogenase (ubiquinone) 13 kDa A subunit	1	cellular_organisms
3	Scox	FBgn0262467	Synthesis of cytochrome c oxidase	1	cellular_organisms
3	mRpL24	FBgn0031651	mitochondrial ribosomal protein L24	1	cellular_organisms
3	CG7382	FBgn0031708	uncharacterized protein	2	Eukaryota
3	Gpdh1	FBgn0001128	Glycerol-3-phosphate dehydrogenase 1	1	cellular_organisms
3	ND-51	FBgn0031771	NADH dehydrogenase (ubiquinone) 51 kDa subunit	1	cellular_organisms
3	slmo	FBgn0029161	slowmo	2	Eukaryota
3	epsilonCOP	FBgn0027496	Coat Protein (coatomer) epsilon	2	Eukaryota
3	CG31637	FBgn0051637	uncharacterized protein	1	cellular_organisms
3	COX5B	FBgn0031830	Cytochrome c oxidase subunit 5B	2	Eukaryota
3	Sirup	FBgn0031971	Starvation-upregulated protein	1	cellular_organisms
3	PrBP	FBgn0032059	Prenyl-binding protein	2	Eukaryota
3	Trx-2	FBgn0040070	thioredoxin-2	1	cellular_organisms
3	Fkbp59	FBgn0029174	FK506-binding protein 59kD	1	cellular_organisms
3	ClpP	FBgn0032229	Clp protease proteolytic subunit	1	cellular_organisms
3	Ip259	FBgn0025366	Intronic Protein 259	1	cellular_organisms
3	Mdh1	FBgn0262782	Malate dehydrogenase 1	1	cellular_organisms
3	CG5676	FBgn0032200	uncharacterized protein	1	cellular_organisms
3	porin	FBgn0004363	porin	2	Eukaryota
3	Nfs1	FBgn0032393	Nfs1 cysteine desulfurase	1	cellular_organisms
3	Pex19	FBgn0032407	Peroxin 19	2	Eukaryota
3	CG6180	FBgn0032453	uncharacterized protein	1	cellular_organisms
3	Pect	FBgn0032482	Phosphoethanolamine cytidylyltransferase	1	cellular_organisms
3	CG6523	FBgn0032509	uncharacterized protein	1	cellular_organisms
3	mRpL4	FBgn0001995	mitochondrial ribosomal protein L4	1	cellular_organisms
3	CG17996	FBgn0032595	uncharacterized protein	3	Opisthokonta
3	CG6115	FBgn0040985	uncharacterized protein	2	Eukaryota
3	mEFTs	FBgn0032646	mitochondrial translation elongation factor Ts	1	cellular_organisms
3	CG10561	FBgn0002036	uncharacterized protein	1	cellular_organisms
3	DCTN6-p27	FBgn0086446	Dynactin 6, p27 subunit	1	cellular_organisms
3	CG31800	FBgn0051800	uncharacterized protein	1	cellular_organisms
3	La	FBgn0011638	La autoantigen-like	2	Eukaryota
3	alphaTub84D	FBgn0003885	alpha-Tubulin at 84D	1	cellular_organisms
3	mRpS9	FBgn0037529	mitochondrial ribosomal protein S9	1	cellular_organisms
3	CG11035	FBgn0037544	uncharacterized protein	1	cellular_organisms
3	mRpL1	FBgn0037566	mitochondrial ribosomal protein L1	1	cellular_organisms
3	mRpS18A	FBgn0051450	mitochondrial ribosomal protein S18A	1	cellular_organisms
3	mRpL19	FBgn0037608	mitochondrial ribosomal protein L19	1	cellular_organisms
3	IscU	FBgn0037637	Iron-sulfur cluster assembly enzyme	1	cellular_organisms
3	Sf3b5	FBgn0040534	Splicing factor 3b subunit 5	2	Eukaryota
3	CG9399	FBgn0037715	uncharacterized protein	2	Eukaryota
3	mRpL47	FBgn0014023	mitochondrial ribosomal protein L47	2	Eukaryota
3	CG11722	FBgn0037777	uncharacterized protein	6	Bilateria
3	Adk3	FBgn0042094	Adenylate kinase 3	1	cellular_organisms
3	CG5214	FBgn0037891	uncharacterized protein	1	cellular_organisms
3	RpL24-like	FBgn0037899	Ribosomal protein L24-like	1	cellular_organisms
3	CG14721	FBgn0037942	uncharacterized protein	1	cellular_organisms
3	CG18549	FBgn0038053	uncharacterized protein	2	Eukaryota
3	CG12279	FBgn0038080	uncharacterized protein	1	cellular_organisms
3	l(3)87Df	FBgn0002354	lethal (3) 87Df	6	Bilateria
3	Dic1	FBgn0027610	Dicarboxylate carrier 1	1	cellular_organisms
3	Droj2	FBgn0038145	DnaJ-like-2	1	cellular_organisms
3	CG3061	FBgn0038195	uncharacterized protein	1	cellular_organisms
3	ATPsynE	FBgn0038224	ATP synthase, subunit E	3	Opisthokonta
3	UQCR-C1	FBgn0038271	Ubiquinol-cytochrome c reductase core protein 1	1	cellular_organisms
3	mRpS10	FBgn0038307	mitochondrial ribosomal protein S10	1	cellular_organisms
3	ATPsynO	FBgn0016691	ATP synthase, oligomycin sensitivity conferring protein	1	cellular_organisms
3	Ccm3	FBgn0038331	Cerebral cavernous malformation 3	3	Opisthokonta
3	ND-23	FBgn0017567	NADH dehydrogenase (ubiquinone) 23 kDa subunit	1	cellular_organisms
3	mRpS33	FBgn0038426	mitochondrial ribosomal protein S33	2	Eukaryota
3	CG10340	FBgn0022344	uncharacterized protein	2	Eukaryota
3	Prx3	FBgn0038519	Peroxiredoxin 3	1	cellular_organisms
3	Cbp20	FBgn0022943	cap binding protein 20	1	cellular_organisms
3	eIF1A	FBgn0026250	eukaryotic translation initiation factor 1A	1	cellular_organisms
3	CG31229	FBgn0051229	uncharacterized protein	2	Eukaryota
3	NP15.6	FBgn0027785	NP15.6	4	Metazoa
3	P5cr	FBgn0015781	Pyrroline 5-carboyxlate reductase	1	cellular_organisms
3	mRpL55	FBgn0038678	mitochondrial ribosomal protein L55	4	Metazoa
3	CG4686	FBgn0038739	uncharacterized protein	1	cellular_organisms
3	CG15922	FBgn0040575	uncharacterized protein	10	Insecta
3	AP-2sigma	FBgn0043012	Adaptor Protein complex 2, sigma subunit	2	Eukaryota
3	mRpL35	FBgn0038923	mitochondrial ribosomal protein L35	4	Metazoa
3	Pfdn5	FBgn0038976	Prefoldin 5	1	cellular_organisms
3	CG10214	FBgn0039115	uncharacterized protein	1	cellular_organisms
3	SdhD	FBgn0039112	Succinate dehydrogenase, subunit D	3	Opisthokonta
3	mRpS24	FBgn0039159	mitochondrial ribosomal protein S24	4	Metazoa
3	Miro	FBgn0039140	Mitochondrial Rho	1	cellular_organisms
3	CG13623	FBgn0039205	uncharacterized protein	1	cellular_organisms
3	Nmnat	FBgn0039254	Nicotinamide mononucleotide adenylyltransferase	1	cellular_organisms
3	vig2	FBgn0046214	vig2	2	Eukaryota
3	EMC6	FBgn0039259	ER membrane protein complex subunit 6	2	Eukaryota
3	CG6330	FBgn0039464	uncharacterized protein	1	cellular_organisms
3	Pdhb	FBgn0039635	Pyruvate dehydrogenase E1 beta subunit	1	cellular_organisms
3	Cisd2	FBgn0062442	CDGSH iron sulfur domain 2	1	cellular_organisms
3	CG1907	FBgn0039674	uncharacterized protein	1	cellular_organisms
3	ATPsyngamma	FBgn0020235	ATP synthase, gamma subunit	1	cellular_organisms
3	CG7943	FBgn0039741	uncharacterized protein	2	Eukaryota
3	Bet5	FBgn0260860	Blocked early in transport 5	2	Eukaryota
3	mRpS18C	FBgn0039765	mitochondrial ribosomal protein S18C	1	cellular_organisms
3	Chchd3	FBgn0010808	Coiled-coil-helix-coiled-coil-helix domain containing 3	3	Opisthokonta
3	ATPsynC	FBgn0039830	ATP synthase, subunit C	1	cellular_organisms
3	CG8245	FBgn0033031	uncharacterized protein	2	Eukaryota
3	CG15908	FBgn0033085	uncharacterized protein	5	Eumetazoa
3	SdhB	FBgn0014028	Succinate dehydrogenase, subunit B (iron-sulfur)	1	cellular_organisms
3	galla-1	FBgn0034543	galla-1	2	Eukaryota
3	SdhA	FBgn0261439	Succinate dehydrogenase, subunit A (flavoprotein)	1	cellular_organisms
3	EndoB	FBgn0034433	Endophilin B	3	Opisthokonta
3	mRpS28	FBgn0034361	mitochondrial ribosomal protein S28	4	Metazoa
3	EMRE	FBgn0062440	Essential MCU regulator	6	Bilateria
3	P32	FBgn0034259	P32	4	Metazoa
3	CG14483	FBgn0034248	uncharacterized protein	3	Opisthokonta
3	Prosalpha5	FBgn0016697	Proteasome alpha5 subunit	1	cellular_organisms
3	Sod2	FBgn0010213	Superoxide dismutase 2 (Mn)	1	cellular_organisms
3	Lis-1	FBgn0015754	Lissencephaly-1	1	cellular_organisms
3	Gpo1	FBgn0022160	Glycerophosphate oxidase 1	1	cellular_organisms
3	CG8187	FBgn0034027	uncharacterized protein	1	cellular_organisms
3	mRpL41	FBgn0034001	mitochondrial ribosomal protein L41	2	Eukaryota
3	ND-B15	FBgn0033961	NADH dehydrogenase (ubiquinone) B15 subunit	4	Metazoa
3	Hsc70-5	FBgn0001220	Heat shock protein cognate 5	1	cellular_organisms
3	Opa1	FBgn0261276	Optic atrophy 1	2	Eukaryota
3	mRpS16	FBgn0033907	mitochondrial ribosomal protein S16	1	cellular_organisms
3	PheRS-m	FBgn0275436	Phenylalanyl-tRNA synthetase, mitochondrial	1	cellular_organisms
3	Syngr	FBgn0033876	Synaptogyrin	3	Opisthokonta
3	mEFTu1	FBgn0024556	mitochondrial translation elongation factor Tu 1	1	cellular_organisms
3	Roe1	FBgn0014877	Roe1	1	cellular_organisms
3	ZnT49B	FBgn0033762	Zinc transporter 49B	1	cellular_organisms
3	mRpL18	FBgn0026741	mitochondrial ribosomal protein L18	1	cellular_organisms
3	ox	FBgn0011227	oxen	2	Eukaryota
3	CG8818	FBgn0033751	uncharacterized protein	10	Insecta
3	CG13220	FBgn0033608	uncharacterized protein	5	Eumetazoa
3	san	FBgn0024188	separation anxiety	1	cellular_organisms
3	ND-B14	FBgn0033570	NADH dehydrogenase (ubiquinone) B14 subunit	2	Eukaryota
3	CG12895	FBgn0033523	uncharacterized protein	1	cellular_organisms
3	COX7C	FBgn0040773	Cytochrome c oxidase subunit 7C	5	Eumetazoa
3	Urod	FBgn0033428	Uroporphyrinogen decarboxylase	1	cellular_organisms
3	Non1	FBgn0028473	Novel nucleolar protein 1	1	cellular_organisms
3	CG13751	FBgn0033340	uncharacterized protein	10	Insecta
3	CG33199	FBgn0053199	uncharacterized protein	11	Diptera
3	CG14757	FBgn0033274	uncharacterized protein	1	cellular_organisms
3	CG30373	FBgn0050373	uncharacterized protein	6	Bilateria
3	mRpL52	FBgn0033208	mitochondrial ribosomal protein L52	3	Opisthokonta
3	CG1598	FBgn0033191	uncharacterized protein	1	cellular_organisms
3	ND-49	FBgn0039909	NADH dehydrogenase (ubiquinone) 49 kDa subunit	1	cellular_organisms
3	CG11076	FBgn0039929	uncharacterized protein	11	Diptera
3	mRpL13	FBgn0032720	mitochondrial ribosomal protein L13	1	cellular_organisms
3	Vamp7	FBgn0266186	Vesicle-associated membrane protein 7	1	cellular_organisms
3	Sam-S	FBgn0005278	S-adenosylmethionine Synthetase	1	cellular_organisms
3	Ubc10	FBgn0026316	Ubiquitin conjugating enzyme 10	1	cellular_organisms
3	mRpS11	FBgn0038474	mitochondrial ribosomal protein S11	1	cellular_organisms
3	Pglym78	FBgn0014869	Phosphoglyceromutase 78	1	cellular_organisms
3	Naa80	FBgn0037747	N(alpha)-acetyltransferase 80	1	cellular_organisms
3	Gs1l	FBgn0019982	GS1-like	1	cellular_organisms
3	CG34117	FBgn0083953	uncharacterized protein	4	Metazoa
3	CG34132	FBgn0083968	uncharacterized protein	2	Eukaryota
3	mRpL34	FBgn0083983	mitochondrial ribosomal protein L34	1	cellular_organisms
3	mRpS5	FBgn0287187	mitochondrial ribosomal protein S5	1	cellular_organisms
3	CG34200	FBgn0085229	uncharacterized protein	10	Insecta
3	CG34228	FBgn0085257	uncharacterized protein	5	Eumetazoa
3	CG34229	FBgn0259832	uncharacterized protein	2	Eukaryota
3	ND-MWFE	FBgn0085468	NADH dehydrogenase (ubiquinone) MWFE subunit	6	Bilateria
3	Phb2	FBgn0010551	Prohibitin 2	1	cellular_organisms
3	I-2	FBgn0028429	Inhibitor-2	3	Opisthokonta
3	ND-B12	FBgn0034645	NADH dehydrogenase (ubiquinone) B12 subunit	5	Eumetazoa
3	CG5028	FBgn0039358	uncharacterized protein	1	cellular_organisms
3	ND-AGGG	FBgn0058002	NADH dehydrogenase (ubiquinone) AGGG subunit	4	Metazoa
3	Tim23	FBgn0267976	Translocase of inner mitochondrial membrane 23	2	Eukaryota
3	ND-B17.2	FBgn0031436	NADH dehydrogenase (ubiquinone) B17.2 subunit	1	cellular_organisms
3	mRpL23	FBgn0035335	mitochondrial ribosomal protein L23	1	cellular_organisms
3	CG7394	FBgn0036173	uncharacterized protein	1	cellular_organisms
3	CG32448	FBgn0052448	uncharacterized protein	6	Bilateria
3	CG8229	FBgn0033356	uncharacterized protein	11	Diptera
3	CG42376	FBgn0259722	uncharacterized protein	2	Eukaryota
3	CG14777	FBgn0026872	uncharacterized protein	2	Eukaryota
3	Arpc3A	FBgn0038369	Actin-related protein 2/3 complex, subunit 3A	2	Eukaryota
3	Ssadh	FBgn0039349	Succinic semialdehyde dehydrogenase	1	cellular_organisms
3	Fdx2	FBgn0035529	Ferredoxin 2	1	cellular_organisms
3	Idh3b	FBgn0038922	Isocitrate dehydrogenase 3b	1	cellular_organisms
3	CG32767	FBgn0052767	uncharacterized protein	1	cellular_organisms
3	CG34150	FBgn0083986	uncharacterized protein	2	Eukaryota
3	ND-19	FBgn0035046	NADH dehydrogenase (ubiquinone) 19 kDa subunit	2	Eukaryota
3	PhKgamma	FBgn0011754	Phosphorylase kinase gamma	1	cellular_organisms
3	Men-b	FBgn0029155	Malic enzyme b	1	cellular_organisms
3	UQCR-11	FBgn0260008	Ubiquinol-cytochrome c reductase 11 kDa subunit	2	Eukaryota
3	ScsbetaA	FBgn0037643	Succinyl-coenzyme A synthetase beta subunit, ADP-forming	1	cellular_organisms
3	RpL15	FBgn0028697	Ribosomal protein L15	1	cellular_organisms
3	CG41128	FBgn0069923	uncharacterized protein	3	Opisthokonta
3	AnxB10	FBgn0000084	Annexin B10	1	cellular_organisms
3	bsk	FBgn0000229	basket	1	cellular_organisms
3	UQCR-Q	FBgn0036728	Ubiquinol-cytochrome c reductase ubiquinone-binding protein	2	Eukaryota
3	Scsalpha1	FBgn0004888	Succinyl-coenzyme A synthetase alpha subunit 1	1	cellular_organisms
3	Fdx1	FBgn0011769	Ferredoxin 1	1	cellular_organisms
3	CG42813	FBgn0261995	uncharacterized protein	1	cellular_organisms
3	mRpL42	FBgn0033480	mitochondrial ribosomal protein L42	6	Bilateria
3	AP-1sigma	FBgn0039132	Adaptor Protein complex 1, sigma subunit	2	Eukaryota
3	Mtch	FBgn0027786	Mitochondrial carrier homolog 1	2	Eukaryota
3	COX7A	FBgn0040529	Cytochrome c oxidase subunit 7A	6	Bilateria
3	ATPsynG	FBgn0010612	ATP synthase, subunit G	3	Opisthokonta
3	Dap160	FBgn0023388	Dynamin associated protein 160	2	Eukaryota
3	mRpS6	FBgn0035534	mitochondrial ribosomal protein S6	1	cellular_organisms
3	CG5065	FBgn0034145	uncharacterized protein	1	cellular_organisms
3	cype	FBgn0015031	cyclope	6	Bilateria
3	CG17734	FBgn0037890	uncharacterized protein	6	Bilateria
3	p23	FBgn0037728	p23	1	cellular_organisms
3	tko	FBgn0003714	technical knockout	1	cellular_organisms
3	CG3556	FBgn0029708	uncharacterized protein	6	Bilateria
3	RIC-3	FBgn0050296	RIC3 acetylcholine receptor chaperone	9	Pancrustacea
3	CG12848	FBgn0040666	uncharacterized protein	4	Metazoa
3	mRpL17	FBgn0035122	mitochondrial ribosomal protein L17	1	cellular_organisms
3	UQCR-6.4	FBgn0034245	Ubiquinol-cytochrome c reductase 6.4 kDa subunit	8	Arthropoda
3	DnaJ-H	FBgn0032474	DnaJ homolog	1	cellular_organisms
3	CG13601	FBgn0039126	uncharacterized protein	2	Eukaryota
3	l(2)k14505	FBgn0021856	lethal (2) k14505	1	cellular_organisms
3	mRpL28	FBgn0031660	mitochondrial ribosomal protein L28	2	Eukaryota
3	CG14818	FBgn0026088	uncharacterized protein	10	Insecta
3	CG15432	FBgn0031603	uncharacterized protein	2	Eukaryota
3	UQCR-C2	FBgn0250814	Ubiquinol-cytochrome c reductase core protein 2	1	cellular_organisms
3	ND-39	FBgn0037001	NADH dehydrogenase (ubiquinone) 39 kDa subunit	1	cellular_organisms
3	CG7430	FBgn0036762	uncharacterized protein	1	cellular_organisms
3	ND-ACP	FBgn0011361	NADH dehydrogenase (ubiquinone) acyl carrier protein	1	cellular_organisms
3	Stoml2	FBgn0034936	Stomatin like 2	1	cellular_organisms
3	Syx13	FBgn0036341	Syntaxin 13	2	Eukaryota
3	mRpS7	FBgn0032236	mitochondrial ribosomal protein S7	1	cellular_organisms
3	COX4	FBgn0032833	Cytochrome c oxidase subunit 4	3	Opisthokonta
3	CG8360	FBgn0032001	uncharacterized protein	1	cellular_organisms
3	muc	FBgn0283658	midline uncoordinated	1	cellular_organisms
3	MagR	FBgn0026666	Magnetic receptor	1	cellular_organisms
3	CG17493	FBgn0040010	uncharacterized protein	1	cellular_organisms
3	Acsl	FBgn0263120	Acyl-CoA synthetase long-chain	1	cellular_organisms
3	prel	FBgn0033413	preli-like	2	Eukaryota
3	Fie	FBgn0026592	Fire exit	10	Insecta
3	CG17593	FBgn0031544	uncharacterized protein	2	Eukaryota
3	CG9921	FBgn0030743	uncharacterized protein	2	Eukaryota
3	CG12091	FBgn0035228	uncharacterized protein	2	Eukaryota
3	VhaM9.7-b	FBgn0028663	Vacuolar H[+] ATPase M9.7 subunit b	2	Eukaryota
3	COX8	FBgn0263911	Cytochrome c oxidase subunit 8	8	Arthropoda
3	Tpr2	FBgn0032586	Tetratricopeptide repeat protein 2	1	cellular_organisms
3	e(r)	FBgn0011586	enhancer of rudimentary	2	Eukaryota
3	mRpL14	FBgn0040389	mitochondrial ribosomal protein L14	1	cellular_organisms
3	Tom40	FBgn0016041	Translocase of outer membrane 40	2	Eukaryota
3	ATPsynCF6	FBgn0016119	ATP synthase, coupling factor 6	4	Metazoa
3	CG17698	FBgn0040056	uncharacterized protein	1	cellular_organisms
3	Acyp2	FBgn0038363	Acylphosphatase 2	1	cellular_organisms
3	CG7920	FBgn0039737	uncharacterized protein	1	cellular_organisms
3	COX5A	FBgn0019624	Cytochrome c oxidase subunit 5A	3	Opisthokonta
3	elm	FBgn0037358	ethanol sensitive with low memory	1	cellular_organisms
3	mRpL27	FBgn0053002	mitochondrial ribosomal protein L27	1	cellular_organisms
3	Drp1	FBgn0026479	Dynamin related protein 1	1	cellular_organisms
3	ND-42	FBgn0019957	NADH dehydrogenase (ubiquinone) 42 kDa subunit	1	cellular_organisms
3	Cchl	FBgn0038925	Cytochrome c heme lyase	2	Eukaryota
3	Mitofilin	FBgn0019960	mitofilin	2	Eukaryota
3	SdhC	FBgn0037873	Succinate dehydrogenase, subunit C	1	cellular_organisms
3	mRpS21	FBgn0044511	mitochondrial ribosomal protein S21	1	cellular_organisms
3	Idh3a	FBgn0027291	Isocitrate dehydrogenase 3a	1	cellular_organisms
3	CG44242	FBgn0265177	uncharacterized protein	10	Insecta
3	Tom7	FBgn0033357	Translocase of outer membrane 7	3	Opisthokonta
3	CG16935	FBgn0033883	uncharacterized protein	1	cellular_organisms
3	CG17385	FBgn0033934	uncharacterized protein	1	cellular_organisms
3	ND-B16.6	FBgn0029868	NADH dehydrogenase (ubiquinone) B16.6 subunit	2	Eukaryota
3	ND-24	FBgn0030853	NADH dehydrogenase (ubiquinone) 24 kDa subunit	1	cellular_organisms
3	ND-B22	FBgn0032511	NADH dehydrogenase (ubiquinone) B22 subunit	2	Eukaryota
3	Jwa	FBgn0032704	Jwa	2	Eukaryota
3	l(2)k09913	FBgn0021979	lethal (2) k09913	2	Eukaryota
3	Marf	FBgn0029870	Mitochondrial assembly regulatory factor	1	cellular_organisms
3	ND-B17	FBgn0001989	NADH dehydrogenase (ubiquinone) B17 subunit	4	Metazoa
3	mAcon1	FBgn0010100	Mitochondrial aconitase 1	1	cellular_organisms
3	CG5946	FBgn0036211	uncharacterized protein	1	cellular_organisms
3	Cyt-c-p	FBgn0284248	Cytochrome c proximal	1	cellular_organisms
3	CG9231	FBgn0036887	uncharacterized protein	6	Bilateria
3	Tim17b	FBgn0263977	Translocase of the inner mitochondrial membrane 17b	2	Eukaryota
3	CG17776	FBgn0040899	uncharacterized protein	9	Pancrustacea
3	CG18508	FBgn0028746	uncharacterized protein	6	Bilateria
3	mRpS14	FBgn0044030	mitochondrial ribosomal protein S14	1	cellular_organisms
3	ATPsynD	FBgn0016120	ATP synthase, subunit D	2	Eukaryota
3	CG2076	FBgn0030263	uncharacterized protein	1	cellular_organisms
3	l(2)37Cc	FBgn0002031	lethal (2) 37Cc	1	cellular_organisms
3	CG34250	FBgn0085279	uncharacterized protein	11	Diptera
3	CG15891	FBgn0029860	uncharacterized protein	10	Insecta
4	CG17778	FBgn0023534	uncharacterized protein	10	Insecta
4	SkpA	FBgn0025637	SKP1-related A	1	cellular_organisms
4	CG3703	FBgn0040348	uncharacterized protein	4	Metazoa
4	eIF2Bbeta	FBgn0024996	eukaryotic translation initiation factor 2B subunit beta	1	cellular_organisms
4	VhaAC39-1	FBgn0285910	Vacuolar H[+] ATPase AC39 subunit 1	2	Eukaryota
4	Rab18	FBgn0015794	Rab18	1	cellular_organisms
4	Ubi-p5E	FBgn0086558	Ubiquitin-5E	1	cellular_organisms
4	CG3040	FBgn0029925	uncharacterized protein	1	cellular_organisms
4	UbcE2H	FBgn0029996	Ubiquitin conjugating enzyme E2H	1	cellular_organisms
4	Gbeta5	FBgn0030011	Gbeta5	1	cellular_organisms
4	lawc	FBgn0262976	leg arista wing complex	12	Drosophila
4	Atg8a	FBgn0052672	Autophagy-related 8a	2	Eukaryota
4	Tango11	FBgn0050404	Transport and Golgi organization 11	6	Bilateria
4	AIMP3	FBgn0050185	aaRS-interacting multifunctional protein 3	2	Eukaryota
4	sigmar	FBgn0034894	salivary glands marred	3	Opisthokonta
4	gammaSnap1	FBgn0028552	gamma Soluble NSF attachment protein 1	2	Eukaryota
4	CG3907	FBgn0034958	uncharacterized protein	6	Bilateria
4	PPP1R15	FBgn0034948	Protein phosphatase 1 regulatory subunit 15	5	Eumetazoa
4	Nxt1	FBgn0028411	NTF2-related export protein 1	2	Eukaryota
4	CG13585	FBgn0035020	uncharacterized protein	4	Metazoa
4	CG2790	FBgn0027599	uncharacterized protein	1	cellular_organisms
4	emc	FBgn0000575	extra macrochaetae	5	Eumetazoa
4	Vti1a	FBgn0260862	Vesicle transport through interaction with t-SNAREs 1a	2	Eukaryota
4	Aplip1	FBgn0040281	APP-like protein interacting protein 1	2	Eukaryota
4	CG13920	FBgn0025712	uncharacterized protein	3	Opisthokonta
4	Cdc37	FBgn0011573	Cdc37	2	Eukaryota
4	CG32485	FBgn0052485	uncharacterized protein	2	Eukaryota
4	CG32276	FBgn0047135	uncharacterized protein	2	Eukaryota
4	Chd64	FBgn0035499	Chd64	1	cellular_organisms
4	CG1998	FBgn0030485	uncharacterized protein	1	cellular_organisms
4	Yippee	FBgn0026749	yippee	2	Eukaryota
4	Pis	FBgn0030670	Phosphatidylinositol synthase	1	cellular_organisms
4	Atg101	FBgn0030960	Autophagy-related 101	2	Eukaryota
4	AP-1-2beta	FBgn0010380	Adaptor Protein complex 1/2, beta subunit	1	cellular_organisms
4	Pfdn6	FBgn0036918	Prefoldin 6	1	cellular_organisms
4	Chmp1	FBgn0036805	Charged multivesicular body protein 1	1	cellular_organisms
4	Ndfip	FBgn0052177	Nedd4 family interacting protein	3	Opisthokonta
4	Trs20	FBgn0266724	TRAPP subunit 20	2	Eukaryota
4	fwe	FBgn0261722	flower	3	Opisthokonta
4	CG7739	FBgn0036509	uncharacterized protein	1	cellular_organisms
4	CG32109	FBgn0052109	uncharacterized protein	6	Bilateria
4	vih	FBgn0264848	vihar	1	cellular_organisms
4	CG11658	FBgn0036196	uncharacterized protein	5	Eumetazoa
4	Ae2	FBgn0036043	Anion exchanger 2	1	cellular_organisms
4	Prps	FBgn0036030	Phosphoribosyl pyrophosphate synthetase	1	cellular_organisms
4	ghi	FBgn0266124	ghiberti	10	Insecta
4	Hsp26	FBgn0001225	Heat shock protein 26	1	cellular_organisms
4	BI-1	FBgn0035871	Bax Inhibitor-1	1	cellular_organisms
4	mrva	FBgn0035763	minerva	1	cellular_organisms
4	DnaJ-1	FBgn0263106	DnaJ-like-1	1	cellular_organisms
4	Pfdn4	FBgn0035603	Prefoldin 4	2	Eukaryota
4	CG10674	FBgn0035592	uncharacterized protein	2	Eukaryota
4	Ntf-2	FBgn0031145	Nuclear transport factor-2	1	cellular_organisms
4	alpha4GT1	FBgn0031491	alpha1,4-galactosyltransferase 1	1	cellular_organisms
4	Rab5	FBgn0014010	Rab5	1	cellular_organisms
4	GlyP	FBgn0004507	Glycogen phosphorylase	1	cellular_organisms
4	Eno	FBgn0000579	Enolase	1	cellular_organisms
4	CG3662	FBgn0031285	uncharacterized protein	1	cellular_organisms
4	CG11454	FBgn0031224	uncharacterized protein	1	cellular_organisms
4	CG3625	FBgn0031245	uncharacterized protein	2	Eukaryota
4	Syx7	FBgn0267849	Syntaxin 7	2	Eukaryota
4	CG7407	FBgn0037134	uncharacterized protein	11	Diptera
4	Csp	FBgn0004179	Cysteine string protein	1	cellular_organisms
4	jagn	FBgn0037374	jagunal	2	Eukaryota
4	Rpn5	FBgn0028690	Regulatory particle non-ATPase 5	1	cellular_organisms
4	Rm62	FBgn0003261	Rm62	1	cellular_organisms
4	CG2017	FBgn0037391	uncharacterized protein	1	cellular_organisms
4	Rheb	FBgn0041191	Ras homolog enriched in brain	1	cellular_organisms
4	CG2182	FBgn0037360	uncharacterized protein	2	Eukaryota
4	Pcmt	FBgn0086768	Protein-L-isoaspartate (D-aspartate) O-methyltransferase	1	cellular_organisms
4	Vps37B	FBgn0037299	Vacuolar protein sorting 37B	5	Eumetazoa
4	CG1161	FBgn0037313	uncharacterized protein	6	Bilateria
4	Ubc6	FBgn0004436	Ubiquitin conjugating enzyme 6	1	cellular_organisms
4	CG9853	FBgn0086605	uncharacterized protein	2	Eukaryota
4	Vps24	FBgn0037231	Vacuolar protein sorting 24	2	Eukaryota
4	Rpn11	FBgn0028694	Regulatory particle non-ATPase 11	1	cellular_organisms
4	Pfdn1	FBgn0031776	Prefoldin 1	2	Eukaryota
4	CG11050	FBgn0031836	uncharacterized protein	1	cellular_organisms
4	CG4502	FBgn0031896	uncharacterized protein	1	cellular_organisms
4	CG7781	FBgn0032021	uncharacterized protein	4	Metazoa
4	CG17294	FBgn0032032	uncharacterized protein	1	cellular_organisms
4	Trp1	FBgn0011584	Translocation protein 1	2	Eukaryota
4	SamDC	FBgn0019932	S-adenosylmethionine decarboxylase	1	cellular_organisms
4	CG31715	FBgn0051715	uncharacterized protein	1	cellular_organisms
4	STUB1	FBgn0027052	STIP1 homology and U-box containing protein 1	1	cellular_organisms
4	TBC1D16	FBgn0032249	TBC1 domain family member 16	2	Eukaryota
4	Usp14	FBgn0032216	Ubiquitin specific protease 14	2	Eukaryota
4	l(2)SH0834	FBgn0267365	lethal (2) SH0834	11	Diptera
4	CG6443	FBgn0032290	uncharacterized protein	2	Eukaryota
4	Rab14	FBgn0015791	Rab14	1	cellular_organisms
4	DCTN5-p25	FBgn0040228	Dynactin 5, p25 subunit	1	cellular_organisms
4	vig	FBgn0024183	vasa intronic gene	4	Metazoa
4	VhaSFD	FBgn0027779	Vacuolar H[+]-ATPase SFD subunit	2	Eukaryota
4	Oli	FBgn0032651	Olig family	4	Metazoa
4	Hr38	FBgn0014859	Hormone receptor-like in 38	4	Metazoa
4	Pomp	FBgn0032884	pomp	2	Eukaryota
4	CG9328	FBgn0032886	uncharacterized protein	6	Bilateria
4	Atg18b	FBgn0032935	Autophagy-related 18b	1	cellular_organisms
4	CG1943	FBgn0037468	uncharacterized protein	6	Bilateria
4	gzl	FBgn0037442	godzilla E3 ubiquitin protein ligase	1	cellular_organisms
4	p	FBgn0086679	pink	2	Eukaryota
4	ATP6AP2	FBgn0037671	ATPase H+ transporting accessory protein 2	3	Opisthokonta
4	SelR	FBgn0267376	Selenoprotein R	1	cellular_organisms
4	Tango9	FBgn0260744	Transport and Golgi organization 9	2	Eukaryota
4	Vha55	FBgn0005671	Vacuolar H[+]-ATPase 55kD subunit	1	cellular_organisms
4	VhaPPA1-1	FBgn0028662	Vacuolar H[+] ATPase PPA1 subunit 1	2	Eukaryota
4	Sap47	FBgn0013334	Synapse-associated protein 47kD	2	Eukaryota
4	Dlc90F	FBgn0024432	Dynein light chain 90F	2	Eukaryota
4	AdSS	FBgn0027493	Adenylosuccinate Synthetase	1	cellular_organisms
4	CG17272	FBgn0038830	uncharacterized protein	1	cellular_organisms
4	Rlip	FBgn0026056	Ral interacting protein	2	Eukaryota
4	Rab1	FBgn0285937	Rab1	1	cellular_organisms
4	PyK	FBgn0267385	Pyruvate kinase	1	cellular_organisms
4	TfIIA-S	FBgn0013347	Transcription-factor-IIA-S	2	Eukaryota
4	Pp1alpha-96A	FBgn0003134	Protein phosphatase 1alpha at 96A	1	cellular_organisms
4	RabX4	FBgn0051118	RabX4	1	cellular_organisms
4	CG5805	FBgn0039223	uncharacterized protein	2	Eukaryota
4	CG18766	FBgn0042111	uncharacterized protein	5	Eumetazoa
4	CG5934	FBgn0039505	uncharacterized protein	2	Eukaryota
4	CG5938	FBgn0046247	uncharacterized protein	4	Metazoa
4	Vha100-1	FBgn0028671	Vacuolar H[+] ATPase 100kD subunit 1	1	cellular_organisms
4	Gycalpha99B	FBgn0013972	Guanylyl cyclase alpha-subunit at 99B	1	cellular_organisms
4	CG7582	FBgn0039681	uncharacterized protein	1	cellular_organisms
4	Tpi	FBgn0086355	Triose phosphate isomerase	1	cellular_organisms
4	jdp	FBgn0027654	jdp	1	cellular_organisms
4	Lamp1	FBgn0032949	Lamp1	6	Bilateria
4	Ttc7	FBgn0021847	Tetratricopeptide repeat domain 7	1	cellular_organisms
4	Rab2	FBgn0014009	Rab2	1	cellular_organisms
4	phtf	FBgn0028579	phtf	2	Eukaryota
4	Vha16-1	FBgn0262736	Vacuolar H[+] ATPase 16kD subunit 1	1	cellular_organisms
4	CG11099	FBgn0034485	uncharacterized protein	1	cellular_organisms
4	Fkbp12	FBgn0013954	FK506-binding protein 12kD	1	cellular_organisms
4	lolal	FBgn0022238	lola like	2	Eukaryota
4	Rab4	FBgn0016701	Rab4	1	cellular_organisms
4	robl	FBgn0024196	roadblock	1	cellular_organisms
4	Vha36-1	FBgn0022097	Vacuolar H[+] ATPase 36kD subunit 1	1	cellular_organisms
4	Vha14-1	FBgn0262512	Vacuolar H[+] ATPase 14kD subunit 1	1	cellular_organisms
4	Cdk5	FBgn0013762	Cyclin-dependent kinase 5	1	cellular_organisms
4	igl	FBgn0013467	igloo	4	Metazoa
4	HPS1	FBgn0033973	Hermansky-Pudlak Syndrome 1	2	Eukaryota
4	Trs31	FBgn0266723	TRAPP subunit 31	2	Eukaryota
4	CG17059	FBgn0040754	uncharacterized protein	5	Eumetazoa
4	CG3955	FBgn0033793	uncharacterized protein	7	Protostomia
4	Oda	FBgn0014184	Ornithine decarboxylase antizyme	4	Metazoa
4	Syx6	FBgn0037084	Syntaxin 6	2	Eukaryota
4	CG7220	FBgn0033544	uncharacterized protein	1	cellular_organisms
4	CG12343	FBgn0033556	uncharacterized protein	2	Eukaryota
4	Rab3	FBgn0005586	Rab3	1	cellular_organisms
4	mlt	FBgn0265512	mulet	2	Eukaryota
4	14-3-3zeta	FBgn0004907	14-3-3zeta	2	Eukaryota
4	Pka-R2	FBgn0022382	Protein kinase, cAMP-dependent, regulatory subunit type 2	1	cellular_organisms
4	VhaAC45	FBgn0262515	Vacuolar H[+] ATPase AC45 accessory subunit	4	Metazoa
4	shrb	FBgn0086656	shrub	2	Eukaryota
4	alc	FBgn0260972	alicorn	1	cellular_organisms
4	Ggamma1	FBgn0004921	G protein gamma 1	6	Bilateria
4	Pgi	FBgn0003074	Phosphoglucose isomerase	1	cellular_organisms
4	CG14767	FBgn0040777	uncharacterized protein	4	Metazoa
4	Obp44a	FBgn0033268	Odorant-binding protein 44a	11	Diptera
4	CG12822	FBgn0033229	uncharacterized protein	1	cellular_organisms
4	Gapdh1	FBgn0001091	Glyceraldehyde 3 phosphate dehydrogenase 1	1	cellular_organisms
4	Drat	FBgn0033188	Death resistor Adh domain containing target	1	cellular_organisms
4	Tsp42Ej	FBgn0033132	Tetraspanin 42Ej	5	Eumetazoa
4	CG1909	FBgn0039911	uncharacterized protein	1	cellular_organisms
4	Rad23	FBgn0026777	Rad23	2	Eukaryota
4	Inos	FBgn0025885	myo-inositol-1-phosphate synthase	1	cellular_organisms
4	Mob2	FBgn0259481	Mob2	2	Eukaryota
4	Atpalpha	FBgn0002921	Na pump alpha subunit	1	cellular_organisms
4	Caper	FBgn0031883	caper	1	cellular_organisms
4	Sh	FBgn0003380	Shaker	1	cellular_organisms
4	MESK2	FBgn0043070	Misexpression suppressor of KSR 2	1	cellular_organisms
4	REPTOR-BP	FBgn0032202	REPTOR-binding partner	4	Metazoa
4	Bet3	FBgn0260859	Blocked early in transport 3	2	Eukaryota
4	Ubi-p63E	FBgn0003943	Ubiquitin-63E	1	cellular_organisms
4	Mlf	FBgn0034051	Myelodysplasia/myeloid leukemia factor	2	Eukaryota
4	AMPKalpha	FBgn0023169	AMP-activated protein kinase alpha subunit	1	cellular_organisms
4	qtc	FBgn0028572	quick-to-court	6	Bilateria
4	ref(2)P	FBgn0003231	refractory to sigma P	2	Eukaryota
4	rdx	FBgn0264493	roadkill	2	Eukaryota
4	nrv2	FBgn0015777	nervana 2	4	Metazoa
4	endos	FBgn0061515	endosulfine	3	Opisthokonta
4	sotv	FBgn0029175	sister of tout-velu	1	cellular_organisms
4	sau	FBgn0267378	sauron	1	cellular_organisms
4	stmA	FBgn0086784	stambha A	2	Eukaryota
4	CG31030	FBgn0051030	uncharacterized protein	8	Arthropoda
4	CG34125	FBgn0083961	uncharacterized protein	11	Diptera
4	Nipped-B	FBgn0026401	Nipped-B	2	Eukaryota
4	RNASEK	FBgn0262116	Ribonuclease kappa	3	Opisthokonta
4	CG34159	FBgn0085188	uncharacterized protein	6	Bilateria
4	CG34293	FBgn0085322	uncharacterized protein	11	Diptera
4	CG34404	FBgn0085433	uncharacterized protein	5	Eumetazoa
4	Fas1	FBgn0285925	Fasciclin 1	1	cellular_organisms
4	Kank	FBgn0027596	kank	1	cellular_organisms
4	VhaM9.7-a	FBgn0035521	Vacuolar H[+] ATPase M9.7 subunit a	2	Eukaryota
4	stv	FBgn0086708	starvin	2	Eukaryota
4	CG17168	FBgn0039943	uncharacterized protein	1	cellular_organisms
4	Fis1	FBgn0039969	Fission, mitochondrial 1	2	Eukaryota
4	CG31855	FBgn0051855	uncharacterized protein	5	Eumetazoa
4	Vha44	FBgn0262511	Vacuolar H[+] ATPase 44kD subunit	2	Eukaryota
4	qkr58E-3	FBgn0022984	quaking related 58E-3	2	Eukaryota
4	Yeti	FBgn0267398	yeti	2	Eukaryota
4	l(1)G0196	FBgn0027279	lethal (1) G0196	2	Eukaryota
4	Uck	FBgn0263398	Uridine-cytidine kinase	1	cellular_organisms
4	CG42361	FBgn0259707	uncharacterized protein	1	cellular_organisms
4	CG4678	FBgn0030778	uncharacterized protein	1	cellular_organisms
4	Mapmodulin	FBgn0034282	mapmodulin	1	cellular_organisms
4	PMCA	FBgn0259214	plasma membrane calcium ATPase	1	cellular_organisms
4	Atg1	FBgn0260945	Autophagy-related 1	1	cellular_organisms
4	CG13760	FBgn0040375	uncharacterized protein	2	Eukaryota
4	CG13937	FBgn0035287	uncharacterized protein	1	cellular_organisms
4	CG15012	FBgn0035528	uncharacterized protein	2	Eukaryota
4	UBL3	FBgn0026076	Ubiquitin like 3	3	Opisthokonta
4	CG5021	FBgn0035944	uncharacterized protein	1	cellular_organisms
4	CG5902	FBgn0039136	uncharacterized protein	1	cellular_organisms
4	Kap-alpha3	FBgn0027338	karyopherin alpha3	1	cellular_organisms
4	veli	FBgn0039269	veli	3	Opisthokonta
4	Blos1	FBgn0050077	Biogenesis of lysosome-related organelles complex 1, subunit 1	2	Eukaryota
4	Den1	FBgn0033716	Deneddylase 1	1	cellular_organisms
4	lap	FBgn0086372	like-AP180	2	Eukaryota
4	Pcf11	FBgn0264962	Pcf11 cleavage and polyadenylation factor subunit	2	Eukaryota
4	Pka-R1	FBgn0259243	Protein kinase, cAMP-dependent, regulatory subunit type 1	1	cellular_organisms
4	ReepA	FBgn0261564	Receptor expression enhancing protein A	2	Eukaryota
4	CG14591	FBgn0033054	uncharacterized protein	2	Eukaryota
4	CG31808	FBgn0062978	uncharacterized protein	11	Diptera
4	Rpt4	FBgn0028685	Regulatory particle triple-A ATPase 4	1	cellular_organisms
4	CG3793	FBgn0028507	uncharacterized protein	1	cellular_organisms
4	SCCRO	FBgn0036510	Squamous cell carcinoma-related oncogene	2	Eukaryota
4	ctp	FBgn0011760	cut up	2	Eukaryota
4	CG10508	FBgn0037060	uncharacterized protein	8	Arthropoda
4	futsch	FBgn0259108	futsch	6	Bilateria
4	Arl4	FBgn0039889	ADP ribosylation factor-like 4	1	cellular_organisms
4	CG14989	FBgn0035495	uncharacterized protein	1	cellular_organisms
4	Rab7	FBgn0015795	Rab7	1	cellular_organisms
4	Roc1a	FBgn0025638	Regulator of cullins 1a	2	Eukaryota
4	Grx1	FBgn0036820	Glutaredoxin 1	1	cellular_organisms
4	Agpat3	FBgn0036623	1-Acylglycerol-3-phosphate O-acyltransferase 3	1	cellular_organisms
4	Hsp23	FBgn0001224	Heat shock protein 23	1	cellular_organisms
4	lwr	FBgn0010602	lesswright	1	cellular_organisms
4	Vps28	FBgn0021814	Vacuolar protein sorting 28	2	Eukaryota
4	eff	FBgn0011217	effete	1	cellular_organisms
4	Rop	FBgn0004574	Ras opposite	2	Eukaryota
4	Pur-alpha	FBgn0022361	Purine-rich binding protein-alpha	1	cellular_organisms
4	Socs36E	FBgn0041184	Suppressor of cytokine signaling at 36E	4	Metazoa
4	sbb	FBgn0285917	scribbler	4	Metazoa
4	slmb	FBgn0283468	supernumerary limbs	1	cellular_organisms
4	jim	FBgn0027339	jim	1	cellular_organisms
4	mbf1	FBgn0262732	multiprotein bridging factor 1	1	cellular_organisms
4	MsrA	FBgn0000565	Methionine sulfoxide reductase A	1	cellular_organisms
4	Syx17	FBgn0035540	Syntaxin 17	2	Eukaryota
4	Bgb	FBgn0013753	Big brother	4	Metazoa
4	slo	FBgn0003429	slowpoke	1	cellular_organisms
4	TM4SF	FBgn0020372	Transmembrane 4 superfamily	4	Metazoa
4	Pgk	FBgn0250906	Phosphoglycerate kinase	1	cellular_organisms
4	CD98hc	FBgn0037533	CD98 heavy chain	1	cellular_organisms
4	nSyb	FBgn0013342	neuronal Synaptobrevin	2	Eukaryota
4	Cdk5alpha	FBgn0027491	Cdk5 activator-like protein	4	Metazoa
4	Wbp2	FBgn0036318	WW domain binding protein 2	2	Eukaryota
4	UbcE2M	FBgn0035853	NEDD8-conjugating enzyme UbcE2M	1	cellular_organisms
4	arm	FBgn0000117	armadillo	2	Eukaryota
4	Gapdh2	FBgn0001092	Glyceraldehyde 3 phosphate dehydrogenase 2	1	cellular_organisms
4	CG1695	FBgn0031116	uncharacterized protein	2	Eukaryota
4	CG33181	FBgn0053181	uncharacterized protein	1	cellular_organisms
4	fs(1)h	FBgn0004656	female sterile (1) homeotic	2	Eukaryota
4	HDAC4	FBgn0041210	Histone deacetylase 4	1	cellular_organisms
4	CG31717	FBgn0051717	uncharacterized protein	1	cellular_organisms
4	Rpn10	FBgn0015283	Regulatory particle non-ATPase 10	2	Eukaryota
4	His3.3A	FBgn0014857	Histone H3.3A	1	cellular_organisms
4	Glut4EF	FBgn0267336	Glucose transporter 4 enhancer factor	3	Opisthokonta
4	Arf102F	FBgn0013749	ADP ribosylation factor at 102F	1	cellular_organisms
4	shi	FBgn0003392	shibire	2	Eukaryota
4	Bx42	FBgn0004856	Bx42	2	Eukaryota
4	Vti1b	FBgn0264751	Vesicle transport through interaction with t-SNAREs 1b	2	Eukaryota
4	EndoA	FBgn0038659	Endophilin A	2	Eukaryota
4	AdipoR	FBgn0038984	Adiponectin receptor	2	Eukaryota
4	Nulp1	FBgn0027549	Nuclear localized protein 1	2	Eukaryota
4	MICU3	FBgn0038735	Mitochondrial calcium uptake 3	2	Eukaryota
4	KLHL18	FBgn0037978	Kelch like family member 18	1	cellular_organisms
4	Vha68-1	FBgn0265262	Vacuolar H[+] ATPase 68kD subunit 1	1	cellular_organisms
4	brat	FBgn0010300	brain tumor	1	cellular_organisms
4	Tsp42Ee	FBgn0029506	Tetraspanin 42Ee	4	Metazoa
4	EMC2A	FBgn0038462	ER membrane protein complex subunit 2A	1	cellular_organisms
4	Pkc98E	FBgn0003093	Protein C kinase 98E	1	cellular_organisms
4	Arl8	FBgn0037551	ADP ribosylation factor-like 8	1	cellular_organisms
4	CG15772	FBgn0029799	uncharacterized protein	11	Diptera
4	ssx	FBgn0024987	sister-of-Sex-lethal	1	cellular_organisms
4	Pp2A-29B	FBgn0260439	Protein phosphatase 2A at 29B	1	cellular_organisms
4	CG13344	FBgn0033884	uncharacterized protein	2	Eukaryota
4	Cbp53E	FBgn0004580	Calbindin 53E	1	cellular_organisms
4	CG14408	FBgn0030581	uncharacterized protein	2	Eukaryota
4	CG3436	FBgn0031229	uncharacterized protein	1	cellular_organisms
4	maf-S	FBgn0034534	maf-S	3	Opisthokonta
4	CG7332	FBgn0030973	uncharacterized protein	2	Eukaryota
4	CG30392	FBgn0050392	uncharacterized protein	2	Eukaryota
4	HmgZ	FBgn0010228	HMG protein Z	1	cellular_organisms
4	Rtf1	FBgn0034722	Rtf1	2	Eukaryota
4	lola	FBgn0283521	longitudinals lacking	2	Eukaryota
4	CG3860	FBgn0034951	uncharacterized protein	2	Eukaryota
4	kcc	FBgn0261794	kazachoc	1	cellular_organisms
4	Syt7	FBgn0039900	Synaptotagmin 7	2	Eukaryota
4	CG45049	FBgn0266409	uncharacterized protein	6	Bilateria
4	sra	FBgn0086370	sarah	3	Opisthokonta
4	CkIalpha	FBgn0015024	Casein kinase Ialpha	1	cellular_organisms
4	CG42322	FBgn0259222	uncharacterized protein	2	Eukaryota
4	sqh	FBgn0003514	spaghetti squash	1	cellular_organisms
4	CG12004	FBgn0035236	uncharacterized protein	2	Eukaryota
4	Ubc4	FBgn0015321	Ubiquitin conjugating enzyme 4	1	cellular_organisms
4	Vha13	FBgn0283536	Vacuolar H[+] ATPase 13kD subunit	2	Eukaryota
4	Cds	FBgn0010350	CDP-diacylglycerol synthase	1	cellular_organisms
4	CG30423	FBgn0050423	uncharacterized protein	3	Opisthokonta
4	EMC4	FBgn0037199	ER membrane protein complex subunit 4	2	Eukaryota
5	GCS2alpha	FBgn0027588	Glucosidase 2 alpha subunit	1	cellular_organisms
5	RpL22	FBgn0015288	Ribosomal protein L22	1	cellular_organisms
5	su(w[a])	FBgn0003638	suppressor of white-apricot	2	Eukaryota
5	CG2918	FBgn0023529	uncharacterized protein	1	cellular_organisms
5	bcn92	FBgn0013432	bcn92	2	Eukaryota
5	egh	FBgn0001404	egghead	1	cellular_organisms
5	dnc	FBgn0000479	dunce	2	Eukaryota
5	RpL35	FBgn0029785	Ribosomal protein L35	1	cellular_organisms
5	Act5C	FBgn0000042	Actin 5C	1	cellular_organisms
5	RpL7A	FBgn0014026	Ribosomal protein L7A	1	cellular_organisms
5	RpL17	FBgn0029897	Ribosomal protein L17	1	cellular_organisms
5	RpS14a	FBgn0004403	Ribosomal protein S14a	1	cellular_organisms
5	RpS6	FBgn0261592	Ribosomal protein S6	1	cellular_organisms
5	AP-1gamma	FBgn0030089	Adaptor Protein complex 1, gamma subunit	2	Eukaryota
5	RpS28b	FBgn0030136	Ribosomal protein S28b	1	cellular_organisms
5	flw	FBgn0000711	flapwing	1	cellular_organisms
5	eIF3k	FBgn0034654	eukaryotic translation initiation factor 3 subunit k	2	Eukaryota
5	RpS24	FBgn0261596	Ribosomal protein S24	1	cellular_organisms
5	CNBP	FBgn0034802	CCHC-type zinc finger nucleic acid binding protein	1	cellular_organisms
5	RpL12	FBgn0034968	Ribosomal protein L12	1	cellular_organisms
5	RpL39	FBgn0023170	Ribosomal protein L39	1	cellular_organisms
5	ytr	FBgn0021895	yantar	2	Eukaryota
5	Nurf-38	FBgn0016687	Nucleosome remodeling factor - 38kD	1	cellular_organisms
5	CG33229	FBgn0053229	uncharacterized protein	10	Insecta
5	RpL23A	FBgn0026372	Ribosomal protein L23A	1	cellular_organisms
5	RpL8	FBgn0261602	Ribosomal protein L8	1	cellular_organisms
5	CG32486	FBgn0266918	uncharacterized protein	2	Eukaryota
5	PHGPx	FBgn0035438	PHGPx	1	cellular_organisms
5	Rdh	FBgn0064227	Red herring	12	Drosophila
5	CG12605	FBgn0035481	uncharacterized protein	1	cellular_organisms
5	Hsc70-3	FBgn0001218	Heat shock 70-kDa protein cognate 3	1	cellular_organisms
5	caz	FBgn0285954	cabeza	1	cellular_organisms
5	Cyp1	FBgn0004432	Cyclophilin 1	1	cellular_organisms
5	RpS19a	FBgn0010412	Ribosomal protein S19a	1	cellular_organisms
5	RhoGDI	FBgn0036921	RhoGDI	1	cellular_organisms
5	ftz-f1	FBgn0001078	ftz transcription factor 1	4	Metazoa
5	Eip75B	FBgn0000568	Ecdysone-induced protein 75B	4	Metazoa
5	Pep	FBgn0004401	Protein on ecdysone puffs	6	Bilateria
5	RpS12	FBgn0286213	Ribosomal protein S12	1	cellular_organisms
5	RpS4	FBgn0011284	Ribosomal protein S4	1	cellular_organisms
5	eIF3l	FBgn0036258	eukaryotic translation initiation factor 3 subunit l	2	Eukaryota
5	yps	FBgn0022959	ypsilon schachtel	1	cellular_organisms
5	RpL10Ab	FBgn0036213	Ribosomal protein L10Ab	1	cellular_organisms
5	viaf	FBgn0036237	viral IAP-associated factor	2	Eukaryota
5	RpS17	FBgn0005533	Ribosomal protein S17	1	cellular_organisms
5	RpL14	FBgn0017579	Ribosomal protein L14	1	cellular_organisms
5	RpL18	FBgn0035753	Ribosomal protein L18	1	cellular_organisms
5	CG10077	FBgn0035720	uncharacterized protein	1	cellular_organisms
5	Tspo	FBgn0031263	Translocator protein	1	cellular_organisms
5	RpLP0	FBgn0000100	Ribosomal protein LP0	1	cellular_organisms
5	RpL13A	FBgn0037351	Ribosomal protein L13A	1	cellular_organisms
5	Xe7	FBgn0010772	Xe7	2	Eukaryota
5	RpL35A	FBgn0037328	Ribosomal protein L35A	1	cellular_organisms
5	eIF3f1	FBgn0037270	eukaryotic translation initiation factor 3 subunit f1	2	Eukaryota
5	lost	FBgn0263594	lost	1	cellular_organisms
5	eIF3i	FBgn0015834	eukaryotic translation initiation factor 3 subunit i	1	cellular_organisms
5	Hel25E	FBgn0014189	Helicase at 25E	1	cellular_organisms
5	Hrb27C	FBgn0004838	Heterogeneous nuclear ribonucleoprotein at 27C	1	cellular_organisms
5	RpL36A	FBgn0031980	Ribosomal protein L36A	1	cellular_organisms
5	SmE	FBgn0261790	Small ribonucleoprotein particle protein SmE	1	cellular_organisms
5	Rack1	FBgn0020618	Receptor of activated protein kinase C 1	1	cellular_organisms
5	Bsg	FBgn0261822	Basigin	4	Metazoa
5	Ssb-c31a	FBgn0015299	Single stranded-binding protein c31A	2	Eukaryota
5	Su(var)205	FBgn0003607	Suppressor of variegation 205	2	Eukaryota
5	RpS13	FBgn0010265	Ribosomal protein S13	1	cellular_organisms
5	RpL13	FBgn0011272	Ribosomal protein L13	1	cellular_organisms
5	CG31712	FBgn0051712	uncharacterized protein	4	Metazoa
5	RpL7	FBgn0005593	Ribosomal protein L7	1	cellular_organisms
5	RpS27A	FBgn0003942	Ribosomal protein S27A	1	cellular_organisms
5	CG6770	FBgn0032400	uncharacterized protein	4	Metazoa
5	ThrRS	FBgn0027081	Threonyl-tRNA synthetase	1	cellular_organisms
5	cass	FBgn0286781	cassowary	2	Eukaryota
5	RpS26	FBgn0261597	Ribosomal protein S26	1	cellular_organisms
5	RpL30	FBgn0086710	Ribosomal protein L30	1	cellular_organisms
5	alphaTub84B	FBgn0003884	alpha-Tubulin at 84B	1	cellular_organisms
5	RpL34b	FBgn0037686	Ribosomal protein L34b	1	cellular_organisms
5	RpS29	FBgn0261599	Ribosomal protein S29	1	cellular_organisms
5	Rbp1	FBgn0260944	RNA-binding protein 1	1	cellular_organisms
5	RpL3	FBgn0020910	Ribosomal protein L3	1	cellular_organisms
5	RpS25	FBgn0086472	Ribosomal protein S25	1	cellular_organisms
5	Lk6	FBgn0017581	Lk6 kinase	1	cellular_organisms
5	sqd	FBgn0263396	squid	1	cellular_organisms
5	His4r	FBgn0013981	Histone H4 replacement	1	cellular_organisms
5	Hsc70-4	FBgn0266599	Heat shock protein cognate 4	1	cellular_organisms
5	RpS20	FBgn0019936	Ribosomal protein S20	1	cellular_organisms
5	RpS30	FBgn0038834	Ribosomal protein S30	1	cellular_organisms
5	glec	FBgn0015229	gliolectin	12	Drosophila
5	wdb	FBgn0027492	widerborst	2	Eukaryota
5	RpL4	FBgn0003279	Ribosomal protein L4	1	cellular_organisms
5	Hrb98DE	FBgn0001215	Heterogeneous nuclear ribonucleoprotein at 98DE	1	cellular_organisms
5	eEF1gamma	FBgn0029176	eukaryotic translation elongation factor 1 gamma	1	cellular_organisms
5	RpL32	FBgn0002626	Ribosomal protein L32	1	cellular_organisms
5	RpL6	FBgn0039857	Ribosomal protein L6	2	Eukaryota
5	betaTub56D	FBgn0284243	beta-Tubulin at 56D	1	cellular_organisms
5	CG15098	FBgn0034398	uncharacterized protein	9	Pancrustacea
5	pAbp	FBgn0265297	poly(A) binding protein	1	cellular_organisms
5	eIF3c	FBgn0034258	eukaryotic translation initiation factor 3 subunit c	2	Eukaryota
5	eIF3b	FBgn0034237	eukaryotic translation initiation factor 3 subunit b	2	Eukaryota
5	RpL18A	FBgn0010409	Ribosomal protein L18A	2	Eukaryota
5	RpLP2	FBgn0003274	Ribosomal protein LP2	2	Eukaryota
5	RpS15	FBgn0034138	Ribosomal protein S15	1	cellular_organisms
5	Sec61beta	FBgn0010638	Sec61 beta subunit	2	Eukaryota
5	phyl	FBgn0013725	phyllopod	11	Diptera
5	RpS23	FBgn0033912	Ribosomal protein S23	1	cellular_organisms
5	Prosap	FBgn0040752	prosap	1	cellular_organisms
5	shot	FBgn0013733	short stop	1	cellular_organisms
5	Nacalpha	FBgn0086904	Nascent polypeptide associated complex protein alpha subunit	2	Eukaryota
5	RpS11	FBgn0033699	Ribosomal protein S11	1	cellular_organisms
5	eEF1alpha1	FBgn0284245	eukaryotic translation elongation factor 1 alpha 1	1	cellular_organisms
5	CG9005	FBgn0033638	uncharacterized protein	2	Eukaryota
5	RpL31	FBgn0285949	Ribosomal protein L31	1	cellular_organisms
5	cathD	FBgn0029093	cathepsin D	1	cellular_organisms
5	gw	FBgn0051992	gawky	5	Eumetazoa
5	CG11155	FBgn0039927	uncharacterized protein	1	cellular_organisms
5	eEF1alpha2	FBgn0000557	eukaryotic translation elongation factor 1 alpha 2	1	cellular_organisms
5	eIF3h	FBgn0022023	eukaryotic translation initiation factor 3 subunit h	2	Eukaryota
5	PPP4R2r	FBgn0030208	Protein phosphatase 4 regulatory subunit 2-related protein	2	Eukaryota
5	RpS8	FBgn0039713	Ribosomal protein S8	1	cellular_organisms
5	chrb	FBgn0036165	charybde	6	Bilateria
5	norpA	FBgn0262738	no receptor potential A	2	Eukaryota
5	Mnn1	FBgn0031885	Menin 1	2	Eukaryota
5	p120ctn	FBgn0260799	Adherens junction protein p120	2	Eukaryota
5	RpL38	FBgn0040007	Ribosomal protein L38	2	Eukaryota
5	RpL5	FBgn0064225	Ribosomal protein L5	1	cellular_organisms
5	Snap25	FBgn0011288	Synaptosomal-associated protein 25kDa	2	Eukaryota
5	Dyb	FBgn0033739	Dystrobrevin	2	Eukaryota
5	rl	FBgn0003256	rolled	1	cellular_organisms
5	MED21	FBgn0040020	Mediator complex subunit 21	2	Eukaryota
5	l(3)80Fj	FBgn0287182	lethal (3) 80Fj	1	cellular_organisms
5	Unr	FBgn0263352	Upstream of N-ras	2	Eukaryota
5	CG5746	FBgn0039186	uncharacterized protein	11	Diptera
5	bun	FBgn0259176	bunched	6	Bilateria
5	EMC10	FBgn0052441	ER membrane protein complex subunit 10	2	Eukaryota
5	CaMKII	FBgn0264607	Calcium/calmodulin-dependent protein kinase II	1	cellular_organisms
5	Hrb87F	FBgn0004237	Heterogeneous nuclear ribonucleoprotein at 87F	1	cellular_organisms
5	nAChRalpha5	FBgn0028875	nicotinic Acetylcholine Receptor alpha5	1	cellular_organisms
5	RpS15Aa	FBgn0010198	Ribosomal protein S15Aa	1	cellular_organisms
5	fru	FBgn0004652	fruitless	2	Eukaryota
5	HmgD	FBgn0004362	High mobility group protein D	2	Eukaryota
5	MFS17	FBgn0058263	Major Facilitator Superfamily Transporter 17	1	cellular_organisms
5	CG31650	FBgn0031673	uncharacterized protein	1	cellular_organisms
5	RpL28	FBgn0035422	Ribosomal protein L28	2	Eukaryota
5	RpL34a	FBgn0039406	Ribosomal protein L34a	1	cellular_organisms
5	nej	FBgn0261617	nejire	2	Eukaryota
5	CG42724	FBgn0261641	uncharacterized protein	2	Eukaryota
5	Ank2	FBgn0261788	Ankyrin 2	1	cellular_organisms
5	Syx1A	FBgn0013343	Syntaxin 1A	2	Eukaryota
5	prtp	FBgn0030329	pretaporter	1	cellular_organisms
5	Msp300	FBgn0261836	Muscle-specific protein 300 kDa	4	Metazoa
5	chinmo	FBgn0086758	Chronologically inappropriate morphogenesis	2	Eukaryota
5	Rbp1-like	FBgn0030479	Rbp1-like	1	cellular_organisms
5	l(3)L1231	FBgn0086686	lethal (3) L1231	6	Bilateria
5	FoxP	FBgn0262477	Forkhead box P	3	Opisthokonta
5	rudhira	FBgn0266019	rudhira	2	Eukaryota
5	RpL29	FBgn0016726	Ribosomal protein L29	2	Eukaryota
5	mtd	FBgn0013576	mustard	1	cellular_organisms
5	elav	FBgn0260400	embryonic lethal abnormal vision	1	cellular_organisms
5	RpS3A	FBgn0017545	Ribosomal protein S3A	1	cellular_organisms
5	fne	FBgn0086675	found in neurons	1	cellular_organisms
5	CG42450	FBgn0259927	uncharacterized protein	2	Eukaryota
5	CG11360	FBgn0039920	uncharacterized protein	2	Eukaryota
5	fok	FBgn0263773	fledgling of Klp38B	11	Diptera
5	sif	FBgn0085447	still life	2	Eukaryota
5	sky	FBgn0032901	skywalker	2	Eukaryota
5	dysc	FBgn0264006	dyschronic	1	cellular_organisms
5	RpS2	FBgn0004867	Ribosomal protein S2	1	cellular_organisms
5	para	FBgn0285944	paralytic	1	cellular_organisms
5	Sxl	FBgn0264270	Sex lethal	1	cellular_organisms
5	CG4887	FBgn0031318	uncharacterized protein	2	Eukaryota
5	RpL27	FBgn0039359	Ribosomal protein L27	1	cellular_organisms
5	orb2	FBgn0264307	orb2	2	Eukaryota
5	simj	FBgn0010762	simjang	4	Metazoa
5	rdgB	FBgn0003218	retinal degeneration B	1	cellular_organisms
5	sgg	FBgn0003371	shaggy	1	cellular_organisms
5	Blimp-1	FBgn0035625	Blimp-1	1	cellular_organisms
5	RpLP1	FBgn0002593	Ribosomal protein LP1	2	Eukaryota
5	ari-1	FBgn0017418	ariadne 1	2	Eukaryota
5	G9a	FBgn0040372	G9a	1	cellular_organisms
5	Rsf1	FBgn0011305	Repressor splicing factor 1	1	cellular_organisms
5	RpL26	FBgn0036825	Ribosomal protein L26	1	cellular_organisms
5	cic	FBgn0262582	capicua	2	Eukaryota
5	Xrp1	FBgn0261113	Xrp1	11	Diptera
5	Calr	FBgn0005585	Calreticulin	2	Eukaryota
5	aqz	FBgn0286516	aaquetzalli	10	Insecta
5	Syp	FBgn0038826	Syncrip	1	cellular_organisms
5	RpL40	FBgn0003941	Ribosomal protein L40	1	cellular_organisms
5	HINT1	FBgn0031459	histidine triad nucleotide binding protein 1	1	cellular_organisms
5	RpS21	FBgn0015521	Ribosomal protein S21	2	Eukaryota
5	RpL27A	FBgn0285948	Ribosomal protein L27A	1	cellular_organisms
5	CG9813	FBgn0038143	uncharacterized protein	8	Arthropoda
5	Acn	FBgn0263198	Acinus	2	Eukaryota
5	awd	FBgn0000150	abnormal wing discs	1	cellular_organisms
5	sta	FBgn0003517	stubarista	1	cellular_organisms
5	CG1677	FBgn0029941	uncharacterized protein	5	Eumetazoa
5	scyl	FBgn0041094	scylla	6	Bilateria
5	eIF3m	FBgn0033902	eukaryotic translation initiation factor 3 subunit m	2	Eukaryota
5	RpL9	FBgn0015756	Ribosomal protein L9	1	cellular_organisms
5	RpS9	FBgn0010408	Ribosomal protein S9	1	cellular_organisms
5	CG17321	FBgn0032719	uncharacterized protein	10	Insecta
5	RpS16	FBgn0034743	Ribosomal protein S16	1	cellular_organisms
5	RpS5a	FBgn0002590	Ribosomal protein S5a	1	cellular_organisms
5	l(1)G0320	FBgn0028327	lethal (1) G0320	2	Eukaryota
5	mts	FBgn0004177	microtubule star	1	cellular_organisms
5	CHOp24	FBgn0029709	CHOp24	1	cellular_organisms
5	eIF4H1	FBgn0262734	eukaryotic translation initiation factor 4H1	1	cellular_organisms
5	RpS10b	FBgn0285947	Ribosomal protein S10b	2	Eukaryota
5	CG45050	FBgn0266410	uncharacterized protein	2	Eukaryota
5	ringer	FBgn0266417	ringmaker	2	Eukaryota
5	Jafrac1	FBgn0040309	thioredoxin peroxidase 1	1	cellular_organisms
5	RpS14b	FBgn0004404	Ribosomal protein S14b	1	cellular_organisms
5	RpL21	FBgn0032987	Ribosomal protein L21	1	cellular_organisms
5	eEF1beta	FBgn0028737	eukaryotic translation elongation factor 1 beta	2	Eukaryota
5	Tapdelta	FBgn0021795	Translocon-associated protein delta	3	Opisthokonta
5	rin	FBgn0015778	rasputin	1	cellular_organisms
5	RpS3	FBgn0002622	Ribosomal protein S3	1	cellular_organisms
5	Tctp	FBgn0037874	Translationally controlled tumor protein	2	Eukaryota
6	Ctr9	FBgn0035205	Ctr9	1	cellular_organisms
6	Hsp68	FBgn0001230	Heat shock protein 68	1	cellular_organisms
6	Hsc70Cb	FBgn0026418	Hsc70Cb	1	cellular_organisms
6	Hsp83	FBgn0001233	Heat shock protein 83	1	cellular_organisms
6	l(1)G0469	FBgn0040153	lethal (1) G0469	10	Insecta

## Sheet: Table S5
Gene1	Gene2
G9a	lncRNA:CR34335
dtn	G9a
CanA-14F	G9a
G9a	RSG7
G9a	Rbp9
CG4467	G9a
brat	svr
jeb	svr
Ppcs	svr
Appl	elav
Adar	elav
csw	elav
dnc	elav
elav	lncRNA:CR34335
elav	lncRNA:roX1
ctp	elav
CG32767	elav
elav	SK
dtn	elav
elav	Sxl
elav	mahe
elav	fs(1)h
elav	mei-P26
elav	Ptpmeg2
elav	nej
elav	nocte
CG43901	elav
Atx2	elav
elav	fne
elav	HDAC4
elav	NetB
elav	GÎ²13F
elav	Lrp4
elav	mmd
elav	para
CanA-14F	elav
elav	RSG7
elav	RhoGAPp190
elav	Sh
CG42450	elav
Dora	elav
elav	Hers
bves	elav
elav	tty
elav	spen
elav	kis
elav	Plc21C
elav	IA-2
elav	RFeSP
elav	Eno
elav	Syt1
elav	Rbp9
Chd1	elav
elav	toc
elav	smog
elav	Hrb27C
elav	Sema1a
elav	Nckx30C
elav	RpS2
bun	elav
elav	hbt
elav	stol
CadN	elav
brat	elav
Dap160	elav
CG2225	elav
elav	rl
elav	Gprk1
dpr12	elav
elav	wech
Cirl	elav
brp	elav
elav	Pka-R2
elav	GÎ±o
elav	Rab3
elav	GÎ±q
AGO1	elav
chn	elav
elav	Khc-73
elav	RpS15
Alk	elav
elav	sm
elav	PIP5K59B
ATPsynF	elav
elav	Mid1
E(bx)	elav
elav	Hipk
elav	Glut1
elav	Fife
CG12605	elav
elav	sif
elav	Tnpo
dikar	elav
CG10077	elav
Dscam2	elav
Ank2	elav
elav	Pdp1
elav	Gug
elav	orb2
elav	Rdl
elav	RpS17
CG42268	elav
chrb	elav
elav	loaf
elav	tral
dysc	elav
elav	upSET
elav	UQCR-C2
elav	Rbp6
elav	fz2
elav	mub
elav	SPoCk
elav	jim
elav	l(3)80Fg
Cdep	elav
elav	mtd
elav	Syt4
elav	snRNA:7SK
CG45050	elav
elav	Glut4EF
elav	lncRNA:CR45054
elav	l(3)neo38
Ace	elav
elav	trx
elav	Rbp
elav	Sap47
elav	Fas1
elav	osa
ATPsynD	elav
AtpÎ±	elav
aus	elav
elav	Nrx-1
CG4467	elav
CG31140	elav
eIF4EHP	elav
elav	mask
elav	nAChRÎ±1
elav	slo
elav	wdb
elav	Pkc98E
Bicra	elav
elav	RhoGAP100F
elav	pan
anne	elav
elav	NfI
elav	PMCA
Asator	elav
elav	Tdg
elav	onecut
elav	Eph
CG11360	elav
elav	unc-13
elav	PlexA
Cals	elav
CG11155	elav
CG32017	elav
Cadps	elav
Appl	lncRNA:CR34335
Appl	lncRNA:roX1
Appl	CanB
Appl	SK
Appl	OtopLa
Appl	CG15765
Appl	Ca-Î±1T
Appl	dtn
Appl	fs(1)h
Appl	nAChRÎ±3
Appl	mei-P26
Appl	Hk
Appl	Neb-cGP
Appl	ssp7
Appl	CG43901
Appl	Atx2
Appl	Ten-a
Appl	Tomosyn
Appl	fne
Appl	NetB
Appl	eag
Appl	RpL37a
Appl	Lrp4
Appl	mmd
Appl	para
Appl	CanA-14F
Appl	CG45002
Appl	RhoGAPp190
Appl	Sh
Appl	CG42450
Appl	nAChRÎ±7
Appl	COX6B
Appl	shakB
Appl	tty
Appl	spen
Appl	kis
Appl	IA-2
Appl	RFeSP
Appl	ND-B17.2
Appl	Syt1
Appl	ND-PDSW
Appl	tutl
Appl	mRpL27
Appl	smog
Appl	Msp300
Appl	cype
Appl	Dpp10
Appl	Hrb27C
Appl	Sema1a
Appl	GÎ³30A
Appl	Pka-C1
Appl	Nckx30C
Appl	RpS2
Appl	ATPsynG
Appl	bun
Appl	ND-B22
Appl	nAChRÎ±5
Appl	CG33310
Appl	stol
Appl	CadN
Appl	Lar
Appl	COX4
Appl	nrv3
Appl	SdhB
Appl	Cirl
Appl	brp
Appl	ND-B14
Appl	Cam
Appl	tei
AGO1	Appl
Appl	SP2353
Appl	RpS15
Alk	Appl
Appl	sm
Appl	roh
Appl	levy
Appl	ATPsynF
Appl	Mid1
Appl	NaCP60E
Appl	Hipk
Appl	Glut1
Appl	Tet
Appl	CG12605
Appl	scrt
Appl	Con
Appl	shep
Appl	dikar
Appl	CG10077
Appl	Dscam2
Ank2	Appl
Appl	nmo
Appl	Rdl
Appl	ATPsynB
Appl	chrb
Appl	loaf
Appl	RpS4
Appl	bru3
Appl	dysc
Appl	upSET
Appl	pHCl-1
Appl	UQCR-C2
Appl	Rbp6
Appl	lncRNA:noe
Appl	CG7630
Appl	mub
Appl	jim
Appl	l(3)80Fg
Appl	corto
Appl	mtd
Appl	Syt4
Appl	CG17816
Appl	COX7A
Appl	IscU
Appl	pum
Appl	CG45050
Appl	Glut4EF
Appl	SdhC
Appl	Jupiter
Appl	l(3)neo38
Appl	COX5A
Ace	Appl
Appl	His4r
Appl	UQCR-C1
Appl	ATPsynO
Appl	Rbp
Appl	Sap47
Appl	Fas1
Appl	Rim
Appl	cpo
Appl	VAChT
Appl	OctÎ±2R
Appl	ATPsynD
Appl	Vha13
Appl	GluClÎ±
Appl	RpS20
Appl	AtpÎ±
Appl	aus
Appl	Eip93F
Appl	Nrx-1
Appl	Cow
Appl	CG4467
Appl	CG31140
Appl	lncRNA:CR31451
Appl	nAChRÎ±1
Appl	slo
Ald1	Appl
Appl	wdb
Appl	RpL4
Appl	trv
Appl	CG34354
Appl	Ptp99A
Appl	ATPsynÎ³
Appl	Tpi
Appl	RpS7
Appl	RhoGAP100F
Appl	pan
Appl	PMCA
Appl	Tdg
Appl	gw
Appl	unc-13
Appl	CaMKII
Appl	Cals
Appl	Cadps
CG13365	SkpA
CG13365	CG14817
CG13365	ND-B14.5A
CG13365	VhaAC39-1
CG13365	Pdha
CG13365	ND-ASHI
CG13365	CG9034
ATPsynÎ´	CG13365
CG13365	Neb-cGP
Atg8a	CG13365
CG13365	sesB
CG13365	Hsp60A
CG13365	Ran
CG11752	CG13365
CG13365	Tim8
CG11699	CG13365
CG13365	comt
CG13365	ND-B18
CG13365	Cox17
CG13365	MagR
CG13365	sun
CG13365	ND-20
CG13365	UQCR-14
CG13365	Chchd2
CG13365	ND-24
CG13365	ND-18
CG13365	Idh3a
CG13365	COX6B
CG13365	ND-15
CG13365	RFeSP
CG13365	Eno
CG13365	ND-B17.2
CG13365	ND-B14.5B
CG13365	ND-PDSW
CG13365	Gs1l
CG13365	mRpL27
CG13365	eIF3h
CG13365	ND-13A
CG13365	cype
CG13365	Gpdh1
CG13365	ND-51
CG13365	COX5B
CG13365	CG7781
CG13365	Trx-2
CG13365	RpS2
CG13365	RpL7
CG13365	RpS27A
CG13365	Ip259
CG13365	porin
ATPsynG	CG13365
CG13365	DnaJ-H
CG13365	ND-B22
CG13365	ND-B17
CG13365	CG6115
CG13365	COX4
CG13365	RpL38
CG13365	SdhB
CG13365	Tsp42Ej
CG13365	Gapdh1
CG12822	CG13365
CG13365	CG33199
CG13365	Tom7
CG13365	Nt5c
CG13365	COX7C
CG13365	ND-B14
CG13365	ox
CG13365	ND-MWFE
CG13365	eIF3m
CG13365	ND-B15
CG13365	mRpL41
CG13365	Vha14-1
CG13365	CG44242
CG13365	Sod2
CG13365	RpL18A
CG13365	UQCR-6.4
CG13365	Phb2
CG13365	SdhA
CG13365	CG13868
CG13365	ND-B14.7
CG13365	ND-B12
CG13365	CG2852
blw	CG13365
CG13365	l(2)k09913
CG13365	roh
CG13365	levy
ATPsynF	CG13365
CG13365	ND-19
CG13365	ND-ACP
CG12091	CG13365
CG13365	mRpL23
CG13365	ND-30
CG13365	ScsÎ±1
CG13365	mge
CG13365	Cyt-c1
CG13365	RpL14
CG13365	mRpL12
Argk1	CG13365
ATPsynB	CG13365
CG13365	ND-13B
CG13365	ND-SGDH
CG11267	CG13365
CG13365	CG17672
CG13365	Mpcp2
CG13365	CG6878
CG13365	UQCR-C2
CG13365	CG7630
CG13365	QIL1
CG13365	UQCR-Q
CG13365	CG7430
CG13365	ND-39
CG13365	COX8
CG13365	ND-MLRQ
CG13365	UQCR-11
CG13365	eIF3f1
CG13365	COX7A
CG13365	IscU
CG13365	RpL34b
CG13365	RpS29
CG13365	SdhC
CG13365	CG17734
CG13365	CG5214
CG13365	RpL24-like
CG13365	COX5A
CG13365	Vha55
ATPsynE	CG13365
CG13365	UQCR-C1
ATPsynO	CG13365
CG13365	Mic26-27
CG13365	Mdh2
CG13365	NP15.6
ATPsynD	CG13365
CG13365	Vha13
CG13365	Idh3b
CG13365	ND-42
ATPsynCF6	CG13365
CG13365	SdhD
CG13365	Pp1Î±-96A
CG13365	CG13623
CG13365	CG5028
Ald1	CG13365
CG13365	CG42813
CG13365	Pdhb
CG13365	Pglym78
CG13365	Cisd2
ATPsynÎ³	CG13365
CG13365	Tpi
CG13365	RpS7
CG13365	Chchd3
ATPsynC	CG13365
CG13365	RpL6
awd	CG13365
ATPsynÎ²	CG13365
RpL36	sta
lncRNA:CR34335	RpL36
RpL35	RpL36
RpL36	RpL7A
RpL17	RpL36
RpL36	RpS6
RpL36	RpS14a
RpL36	RpS14b
RpL36	RpS28b
Hex-A	RpL36
RpL36	sesB
RpL36	RpS15Aa
RpL36	RpS19a
RpL36	RpS5a
CG7990	RpL36
RpL36	RpL40
RpL36	RpL37A
eIF4A	RpL36
Rack1	RpL36
RpL36	RpS13
RpL36	Sema1a
RpL13	RpL36
RpL36	RpS27A
ATPsynG	RpL36
RpL36	RpL9
RpL24	RpL36
RpL36	vig
Cyt-c-p	RpL36
RpL36	RpS26
RpL30	RpL36
CG9328	RpL36
nrv3	RpL36
RpL21	RpL36
RpL36	RpL5
RpL36	RpL38
Non1	RpL36
RpL31	RpL36
Pfk	RpL36
Cam	RpL36
bic	RpL36
CG6329	RpL36
RpL36	RpS23
RpL36	RpLP2
CG43066	RpL36
RpL11	RpL36
RpL36	RpS18
ND-B14.7	RpL36
RpL29	RpL36
RpL36	RpS16
RpL36	RpS24
RpL23	RpL36
RpL12	RpL36
RpL36	RpL39
RpL36	RpL41
RpL19	RpL36
RpL23A	RpL36
RpL36	RpL8
RpL28	RpL36
CG12605	RpL36
RpL18	RpL36
RpL14	RpL36
RpL36	RpS17
RpL36	RpS9
RpL10Ab	RpL36
CG17672	RpL36
RpL36	RpS4
Mpcp2	RpL36
RpL26	RpL36
RpL10	RpL36
ND-MLRQ	RpL36
mRpS5	RpL36
RpL15	RpL36
RpL36	tacc
corto	RpL36
RpL35A	RpL36
RpL13A	RpL36
Mkk4	RpL36
RpL36	Tctp
RpL36	RpS25
RpL3	RpL36
RpL24-like	RpL36
Ace	RpL36
ATPsynE	RpL36
RpL36	Sap47
RpL36	RpS30
AtpÎ±	RpL36
RpL36	RpS3
eIF4EHP	RpL36
RpL27	RpL36
RpL36	RpS8
RpL32	RpL36
ATPsynC	RpL36
eEF1Î±2	RpL36
Roc1a	SkpA
Roc1a	VhaAC39-1
ND-ASHI	Roc1a
ATPsynÎ´	Roc1a
Neb-cGP	Roc1a
CG11752	Roc1a
CkIÎ±	Roc1a
ND-B18	Roc1a
Cox17	Roc1a
Roc1a	UQCR-14
Chchd2	Roc1a
ND-PDSW	Roc1a
cype	Roc1a
COX5B	Roc1a
Rab14	Roc1a
ND-B17	Roc1a
CG33199	Roc1a
Roc1a	Tom7
COX7C	Roc1a
ND-B14	Roc1a
Roc1a	Vha14-1
CG44242	Roc1a
EMRE	Roc1a
CG32278	Roc1a
ATPsynB	Roc1a
ND-13B	Roc1a
CG11267	Roc1a
CG6878	Roc1a
CG7630	Roc1a
Roc1a	UQCR-Q
Gabat	Roc1a
COX8	Roc1a
Roc1a	UQCR-11
COX7A	Roc1a
Roc1a	SdhC
Roc1a	Vha55
Droj2	Roc1a
ATPsynO	Roc1a
NP15.6	Roc1a
ATPsynCF6	Roc1a
Cmpk	Roc1a
ATPsynÎ³	Roc1a
Roc1a	Tpi
CG14818	SkpA
Coa8	SkpA
lncRNA:roX1	SkpA
Rab18	SkpA
ND-B16.6	SkpA
ND-ASHI	SkpA
GÎ²5	SkpA
CG9034	SkpA
Neb-cGP	SkpA
Atg8a	SkpA
Hsp60A	SkpA
Ran	SkpA
CG11752	SkpA
SkpA	Tim8
Pdcd4	SkpA
ND-B18	SkpA
RpL37a	SkpA
MagR	SkpA
Gapdh2	SkpA
SkpA	UQCR-14
Cyp1	SkpA
Chchd2	SkpA
ND-24	SkpA
ND-18	SkpA
RpS10b	SkpA
Sec61Î³	SkpA
COX6B	SkpA
ND-15	SkpA
lwr	SkpA
RFeSP	SkpA
Eno	SkpA
ND-B17.2	SkpA
Pgk	SkpA
RpS21	SkpA
ND-B14.5B	SkpA
ND-PDSW	SkpA
Gs1l	SkpA
CG34125	SkpA
eIF3h	SkpA
His3.3A	SkpA
ND-13A	SkpA
cype	SkpA
cl	SkpA
COX5B	SkpA
RpL7	SkpA
RpS27A	SkpA
porin	SkpA
ATPsynG	SkpA
Pex19	SkpA
ND-B22	SkpA
Rab14	SkpA
ND-B17	SkpA
CG6115	SkpA
CG3262	SkpA
RNASEK	SkpA
RpL38	SkpA
Fis1	SkpA
Rab2	SkpA
SdhB	SkpA
SkpA	Tsp42Ej
Drat	SkpA
Gapdh1	SkpA
CG12822	SkpA
Pgi	SkpA
CG33199	SkpA
COX7C	SkpA
ND-B14	SkpA
CG3955	SkpA
eIF3m	SkpA
ND-B15	SkpA
SkpA	Vha36-1
SkpA	Vha14-1
CG44242	SkpA
RpS15	SkpA
SkpA	Sod2
RpL18A	SkpA
SkpA	UQCR-6.4
Rab4	SkpA
EMRE	SkpA
Fkbp12	SkpA
EloC	SkpA
ND-B12	SkpA
l(2)k09913	SkpA
roh	SkpA
AIMP3	SkpA
levy	SkpA
Î³Snap1	SkpA
ATPsynF	SkpA
ND-19	SkpA
ND-ACP	SkpA
CG12091	SkpA
ND-30	SkpA
CG32278	SkpA
CG32276	SkpA
eIF1	SkpA
ScsÎ±1	SkpA
mge	SkpA
Cyt-c1	SkpA
BI-1	SkpA
RpL14	SkpA
eIF4E1	SkpA
ATPsynB	SkpA
ND-13B	SkpA
SkpA	Sod1
Apt1	SkpA
ND-SGDH	SkpA
CG11267	SkpA
CG17672	SkpA
CG6878	SkpA
CG7630	SkpA
SkpA	UQCR-Q
CG7430	SkpA
Chmp1	SkpA
Î±Snap	SkpA
ND-39	SkpA
COX8	SkpA
SkpA	UQCR-11
eIF3f1	SkpA
Î±Tub84B	SkpA
Î±Tub84D	SkpA
COX7A	SkpA
IscU	SkpA
RpS29	SkpA
SdhC	SkpA
CG17734	SkpA
Jupiter	SkpA
COX5A	SkpA
SkpA	Vha55
Droj2	SkpA
Ipp	SkpA
ATPsynE	SkpA
His4r	SkpA
SkpA	UQCR-C1
ATPsynO	SkpA
Mic26-27	SkpA
mRpS33	SkpA
Mdh2	SkpA
NP15.6	SkpA
ATPsynD	SkpA
SkpA	Vha13
Septin2	SkpA
RpS20	SkpA
Rab1	SkpA
AP-2Ï	SkpA
Cchl	SkpA
PyK	SkpA
ATPsynCF6	SkpA
SdhD	SkpA
SkpA	slo
SkpA	vig2
CG5028	SkpA
Cmpk	SkpA
CG42813	SkpA
RpL4	SkpA
Pdhb	SkpA
Pglym78	SkpA
Cisd2	SkpA
GycÎ±99B	SkpA
ATPsynÎ³	SkpA
SkpA	Tpi
RpS7	SkpA
RpL6	SkpA
awd	SkpA
RpS3A	SkpA
CG43867	lncRNA:CR34335
CG43867	Tlk
CG43867	nAChRÎ±3
CG43867	Evi5
CG43867	RSG7
CG43867	hbt
CG43867	SP2353
CG43867	Mid1
CG43867	enc
CG12605	CG43867
CG43867	CG4911
Cdep	CG43867
CG43867	CG4467
CG43867	nAChRÎ±1
CG43867	PMCA
CG43867	onecut
mei-P26	su(w[a])
SPoCk	su(w[a])
CG11638	Dora
CG11638	jef
CG1090	CG11638
CG11638	ChAT
CG11638	trv
CG11638	CG34354
CG3638	csw
CG3638	lncRNA:CR34335
CG3638	Tlk
CG3638	dtn
CG3638	mei-P26
CG3638	Ptpmeg2
CG3638	nej
CG3638	nocte
CanA-14F	CG3638
CG3638	RhoGAPp190
CG3638	Rbp9
CG3638	smog
CG3638	Dpp10
CG2225	CG3638
brp	CG3638
AGO1	CG3638
CG3638	E(bx)
CG3638	Hipk
CG3638	Glut1
Ank2	CG3638
Cdep	CG3638
CG3638	CG45050
CG3638	lncRNA:CR45054
CG3638	osa
CG3638	RpS30
CASK	CG3638
CG3638	Pkc98E
Bicra	CG3638
Ank	CG3638
CG3638	Tdg
CG3638	Gyf
CG3638	PlexA
ctp	ssx
dtn	ssx
RhoGAPp190	ssx
Rbp9	ssx
brat	ssx
CG42748	ssx
Cirl	ssx
GÎ±q	ssx
bru3	ssx
fax	ssx
CG9368	ssx
mura	ssx
ssx	VAChT
Ppcs	ssx
ssx	Stat92E
CG31140	ssx
CG3719	Coa8
CG3719	VhaAC39-1
CG3719	Neb-cGP
Atg8a	CG3719
CG3719	UQCR-14
CG3719	ND-24
CG3719	ND-18
CG3719	ND-51
CG3719	COX5B
CG33199	CG3719
CG3719	CG44242
CG3719	Mpcp2
CG3719	COX5A
CG3719	NP15.6
CG3719	SdhD
CG3719	CG42813
Rilpl	Usp2
CG31808	Rilpl
orb2	Rilpl
Rilpl	rin
CG3556	futsch
Ca-Î±1T	futsch
futsch	sesB
fne	futsch
eag	futsch
CG43737	futsch
futsch	nAChRÎ±7
futsch	shakB
futsch	wry
CG15628	futsch
futsch	stai
futsch	Nckx30C
CG42750	futsch
CG6329	futsch
futsch	igl
Cbp53E	futsch
CG43066	futsch
futsch	TM4SF
futsch	Ten-m
cpx	futsch
CG17816	futsch
CG42795	futsch
ND-B14.5A	sta
lncRNA:roX1	sta
RpL35	sta
RpL7A	sta
RpL17	sta
RpS6	sta
CG33181	sta
RpS28b	sta
Neb-cGP	sta
sesB	sta
Hsp60A	sta
CG11752	sta
RpS15Aa	sta
RpL37a	sta
MagR	sta
ND-20	sta
sta	UQCR-14
Chchd2	sta
ND-24	sta
ND-18	sta
Idh3a	sta
RpS10b	sta
COX6B	sta
RpLP1	sta
IA-2	sta
RFeSP	sta
ND-B17.2	sta
RpS21	sta
ND-B14.5B	sta
ND-PDSW	sta
RpL40	sta
mRpL27	sta
eIF3i	sta
ND-13A	sta
cype	sta
eIF4A	sta
COX5B	sta
Rack1	sta
RpL36A	sta
RpS2	sta
RpL13	sta
RpL7	sta
RpS27A	sta
Ip259	sta
ATPsynG	sta
RpL9	sta
ND-B22	sta
RpL24	sta
ND-B17	sta
Cyt-c-p	sta
CG6115	sta
RpS26	sta
COX4	sta
RpL21	sta
RpL5	sta
RpL38	sta
CG33199	sta
sta	Tom7
RpL31	sta
COX7C	sta
RpS11	sta
CG3955	sta
eIF3m	sta
ND-B15	sta
CG44242	sta
RpS15	sta
eEF1Î²	sta
RpL18A	sta
RpS18	sta
ND-B14.7	sta
RpL29	sta
ND-B12	sta
RpS16	sta
RpL23	sta
CNBP	sta
roh	sta
levy	sta
RpL12	sta
RpL39	sta
ATPsynF	sta
ND-19	sta
RpL19	sta
lncRNA:CR42862	sta
ND-ACP	sta
RpL23A	sta
RpL8	sta
RpL28	sta
Fie	sta
Cyt-c1	sta
RpL18	sta
RpL14	sta
RpS9	sta
ATPsynB	sta
ND-13B	sta
RpL10Ab	sta
eIF3l	sta
CG11267	sta
CG17672	sta
RpS4	sta
Mpcp2	sta
CG6878	sta
sta	UQCR-C2
CG7630	sta
sta	UQCR-Q
RpL26	sta
ND-39	sta
COX8	sta
RpLP0	sta
RpL10	sta
cpx	sta
eIF3f1	sta
RpL35A	sta
RpL13A	sta
Î±Tub84B	sta
COX7A	sta
RpL34b	sta
RpS29	sta
sta	Tctp
RpS25	sta
RpL3	sta
RpL24-like	sta
COX5A	sta
ATPsynE	sta
sta	UQCR-C1
ATPsynO	sta
Mic26-27	sta
Mdh2	sta
eIF1A	sta
RpS20	sta
ATPsynCF6	sta
RpS3	sta
SdhD	sta
RpS27	sta
RpL27	sta
RpL4	sta
ATPsynÎ³	sta
RpS8	sta
RpL32	sta
RpS7	sta
ATPsynC	sta
RpL6	sta
eEF1Î±2	sta
RpS3A	sta
CG32809	csw
CG32809	Tlk
CG32809	OtopLa
C3G	CG32809
CG32809	nocte
CG32809	Lrp4
CG32809	RhoGAPp190
CG32809	kis
CG32809	Plc21C
CG32809	IA-2
CG32809	Rbp9
CG32809	smog
CadN	CG32809
brat	CG32809
CG32809	Cirl
brp	CG32809
CG32809	GÎ±o
AGO1	CG32809
Alk	CG32809
CG32809	Glut1
CG32809	fax
CG2993	CG32809
CG32809	CG4467
CG31140	CG32809
CG32809	RhoGAP100F
CG32809	pan
CG32809	Tdg
CG11360	CG32809
CG32809	PlexA
Adar	csw
Adar	PsGEF
Adar	sgg
Adar	lncRNA:CR34335
Adar	Tlk
Adar	dtn
Adar	mahe
Adar	RpS14a
Adar	CG2258
Adar	mei-P26
Adar	nocte
Adar	CG43347
Adar	Evi5
Adar	mmd
Adar	para
Adar	RSG7
Adar	RpS5a
Adar	Sh
Adar	Dora
Adar	tty
Adar	Syt1
Adar	Rbp9
Adar	Msp300
Adar	Hrb27C
Adar	Nckx30C
Adar	hbt
Adar	RpL24
Adar	Ca-Î±1D
Adar	RpL5
Adar	Nipped-A
Adar	brp
Adar	ths
Adar	bic
Adar	CG43066
Adar	RpL11
Adar	kcc
Adar	Mid1
Adar	CG12605
Adar	sif
Adar	corn
Adar	Ank2
Adar	orb2
Adar	RpS17
Adar	CG42268
Adar	Ae2
Adar	mub
Adar	Ten-m
Adar	SPoCk
Adar	nAChRÎ±4
Adar	RpL15
Adar	CG1090
Adar	lncRNA:CR44922
Adar	ctrip
Adar	lap
Adar	CG45050
Adar	lncRNA:CR45054
Adar	CG42795
Adar	SelR
Adar	l(3)neo38
Ace	Adar
Adar	kmr
Adar	Sap47
Adar	Fas1
Adar	Syp
Adar	AtpÎ±
Adar	eIF4EHP
Adar	nAChRÎ±1
Adar	dsd
Adar	RhoGAP100F
Adar	pan
Adar	anne
Adar	NfI
Adar	onecut
Adar	Cadps
Lamtor5	Tom7
CG14817	VhaAC39-1
CG14817	ND-ASHI
CG14817	CG9034
ATPsynÎ´	CG14817
CG14817	Neb-cGP
CG14817	Hsp60A
CG14817	mRpS25
CG14817	ND-B18
CG14817	RpL37a
CG14817	MagR
CG14817	ND-20
CG14817	UQCR-14
CG14817	Chchd2
CG14817	ND-24
CG14817	ND-18
CG14817	COX6B
CG14817	ND-15
CG14817	RFeSP
CG14817	ND-B17.2
CG14817	ND-PDSW
CG14817	mRpL27
CG14817	ND-13A
CG14817	cype
CG14817	ND-51
CG14817	COX5B
CG14817	Fkbp59
CG14817	Ip259
ATPsynG	CG14817
CG14817	DnaJ-H
CG14817	ND-B22
CG14817	ND-B17
CG14817	SdhB
CG14817	Tsp42Ej
CG14817	Gapdh1
CG14817	Tom7
CG14817	ND-B14
CG14817	ND-MWFE
CG14817	mRpL41
CG14817	CG44242
CG14817	UQCR-6.4
CG14817	EMRE
CG14817	ND-B12
blw	CG14817
CG14817	roh
CG14817	levy
ATPsynF	CG14817
CG14817	ND-19
CG14817	ND-ACP
CG12091	CG14817
CG14817	CG8993
CG14817	ND-30
CG14817	CG32278
ATPsynB	CG14817
Apt1	CG14817
CG11267	CG14817
CG14817	Mpcp2
CG14817	CG6878
CG14817	UQCR-C2
CG14817	CG7630
CG14817	QIL1
CG14817	UQCR-Q
CG14817	CG7430
CG14817	COX8
CG14817	ND-MLRQ
CG14817	UQCR-11
CG14817	COX7A
CG14817	IscU
CG14817	SdhC
CG14817	CG5214
CG14817	COX5A
CG14817	UQCR-C1
CG14817	Hsc70-4
ATPsynO	CG14817
CG14817	Mic26-27
CG14817	Mdh2
CG14817	NP15.6
ATPsynD	CG14817
CG14817	Vha13
CG14817	PyK
ATPsynCF6	CG14817
CG14817	SdhD
CG14817	CG5028
CG14817	RpL4
CG14817	Pdhb
CG14817	Pglym78
CG14817	Cisd2
ATPsynÎ³	CG14817
CG14817	Chchd3
ATPsynC	CG14817
CG14817	RpL6
awd	CG14817
CG14817	ND-49
CG14818	Coa8
CG14818	lncRNA:roX1
CG14818	VhaAC39-1
CanB	CG14818
CG14818	CG3566
CG14818	ND-B16.6
CG14818	GÎ²5
CG14818	CG9034
ATPsynÎ´	CG14818
CG14818	Neb-cGP
Atg8a	CG14818
CG14818	Ran
CG14818	Tim8
CG14818	CkIÎ±
CG14818	Jafrac1
CG14818	ND-B18
CG14818	RpL37a
CG14818	MagR
CG14818	Gapdh2
CG14818	ND-20
CG14818	UQCR-14
CG14818	Cyp1
CG14818	Chchd2
CG14818	ND-18
CG14818	RpS10b
CG14818	Sec61Î³
CG14818	COX6B
CG14818	ND-15
CG14818	lwr
CG14818	RFeSP
CG14818	ND-B17.2
CG14818	RpS21
CG14818	ND-PDSW
CG14818	eIF3h
CG14818	His3.3A
CG14818	ND-13A
CG14818	cype
CG14818	ND-51
CG14818	COX5B
CG14818	Sumo
CG14818	RpS27A
ATPsynG	CG14818
CG14818	ND-B17
CG14818	Pomp
CG14818	RpL38
CG14818	Fis1
CG14818	Tom7
CG14818	COX7C
CG14818	ND-B14
CG12384	CG14818
CG14818	NacÎ±
CG14818	CG3955
CG14818	ND-B15
CG14818	Vha36-1
CG14818	Vha14-1
CG14818	CG44242
CG14818	RpS15
CG14818	robl
CG14818	RpL18A
CG14818	UQCR-6.4
CG14818	EMRE
CG14818	Fkbp12
CG14818	EloC
CG14818	ND-B12
CG14818	HmgZ
AIMP3	CG14818
CG14818	levy
CG13585	CG14818
CG14818	ND-19
CG14818	ND-ACP
CG12091	CG14818
CG14818	CG8993
CG14818	CG32278
CG14818	eIF1
CG14818	Cyt-c1
CG14818	RpL14
CG14818	eIF4E1
CG14818	ND-13B
CG14818	Sod1
Apt1	CG14818
CG11267	CG14818
CG14818	CG17672
CG14818	RpS4
CG14818	UQCR-C2
CG14818	CG7630
CG14818	UQCR-Q
CG14818	Pfdn6
CG14818	RhoGDI
CG14818	COX8
CG14818	UQCR-11
CG14818	kra
CG14818	COX7A
CG14818	RpS29
CG14818	SdhC
CG14818	RpS25
CG14818	RpL24-like
CG14818	Jupiter
CG14818	COX5A
CG14818	ScgÎ²
ATPsynE	CG14818
CG14818	His4r
CG14818	UQCR-C1
ATPsynO	CG14818
CG14818	Mic26-27
CG14818	Mdh2
CG14818	NP15.6
ATPsynD	CG14818
CG14818	Vha13
CG14818	RpS20
AP-2Ï	CG14818
ATPsynCF6	CG14818
CG14818	TfIIA-S
CG14818	RpS27
CG14818	Pglym78
ATPsynÎ³	CG14818
CG14818	Tpi
CG14818	RpS7
CG14818	RpL6
Coa8	ND-B14.5A
Coa8	VhaAC39-1
Coa8	ND-B16.6
Coa8	ND-ASHI
Coa8	Coq7
Coa8	Trxr-1
CG33181	Coa8
ATPsynÎ´	Coa8
Coa8	Neb-cGP
Atg8a	Coa8
Coa8	Hsp60A
Coa8	Ran
CG11752	Coa8
Coa8	Tim8
Coa8	RpS15Aa
Coa8	ND-B18
Coa8	RpL37a
Coa8	MagR
Coa8	Gapdh2
Coa8	ND-20
Coa8	UQCR-14
Chchd2	Coa8
Coa8	ND-24
Coa8	ND-18
Coa8	Idh3a
Coa8	COX6B
Coa8	ND-15
Coa8	RFeSP
Coa8	ND-B17.2
Coa8	ND-B14.5B
Coa8	ND-PDSW
Coa8	mRpL27
Coa8	eIF3h
Coa8	ND-13A
Coa8	cype
Coa8	Gpdh1
Coa8	ND-51
Coa8	COX5B
Coa8	RpS2
Coa8	RpS27A
Coa8	Ip259
Coa8	porin
ATPsynG	Coa8
Coa8	Rab14
Coa8	ND-B17
CG6115	Coa8
Coa8	mEFTs
Coa8	Gapdh1
CG33199	Coa8
Coa8	Tom7
Coa8	COX7C
Coa8	ProsÎ²5
Coa8	ND-B14
CG3955	Coa8
Coa8	ND-B15
Coa8	Vha14-1
CG44242	Coa8
Coa8	Sod2
Coa8	RpL18A
Coa8	EMRE
Coa8	mRpS28
Coa8	EloC
Coa8	ND-B14.7
Coa8	ND-B12
blw	Coa8
Coa8	roh
Coa8	levy
ATPsynF	Coa8
Coa8	ND-19
Coa8	ND-ACP
CG12091	Coa8
Coa8	mRpL23
Coa8	ND-30
CG32278	Coa8
Coa8	mge
Coa8	Cyt-c1
Coa8	RpL14
Coa8	ND-13B
Apt1	Coa8
CG5946	Coa8
Coa8	ND-SGDH
CG11267	Coa8
CG6878	Coa8
Coa8	UQCR-C2
CG7630	Coa8
Coa8	QIL1
Coa8	UQCR-Q
CG7430	Coa8
Chmp1	Coa8
Coa8	ND-39
Coa8	COX8
Coa8	ND-MLRQ
Coa8	UQCR-11
Coa8	eIF3f1
Coa8	Î±Tub84B
Coa8	Î±Tub84D
Coa8	COX7A
Coa8	IscU
Coa8	p23
Coa8	RpS29
Coa8	SdhC
CG17734	Coa8
Coa8	RpL24-like
Coa8	COX5A
Coa8	Vha55
ATPsynE	Coa8
Coa8	UQCR-C1
Coa8	Hsc70-4
ATPsynO	Coa8
Coa8	Mic26-27
Coa8	NP15.6
ATPsynD	Coa8
AP-2Ï	Coa8
Coa8	Idh3b
Cchl	Coa8
Coa8	ND-42
ATPsynCF6	Coa8
Coa8	SdhD
AP-1Ï	Coa8
CG13623	Coa8
Cmpk	Coa8
Coa8	RpL34a
Coa8	Pglym78
Cisd2	Coa8
ATPsynÎ³	Coa8
Coa8	RpS7
Chchd3	Coa8
arm	Spred
arm	fax
lncRNA:CR34335	Rbcn-3B
Rbcn-3B	RpS14b
Rbcn-3B	RSG7
Pfk	Rbcn-3B
dlt	Rbcn-3B
Rbcn-3B	Vha26
csw	east
east	lncRNA:CR34335
east	Tlk
dtn	east
east	mahe
east	nej
east	nocte
east	RSG7
east	Hrb27C
CadN	east
east	tou
east	stau
east	Glut1
east	nAChRÎ±4
east	lap
CG31140	east
east	eIF4EHP
east	slo
east	NfI
east	PMCA
Cals	east
csw	sgg
csw	dnc
csw	lncRNA:CR34335
csw	Tlk
csw	norpA
CG32767	csw
csw	SK
csw	OtopLc
csw	dtn
csw	Sxl
csw	mahe
csw	RpS14a
csw	RpS14b
csw	fs(1)h
csw	UbcE2H
csw	nAChRÎ±3
csw	mei-P26
csw	Ptpmeg2
csw	nej
csw	nocte
CG43347	csw
csw	Evi5
Atx2	csw
csw	fne
csw	HDAC4
CG15760	csw
csw	dpr8
csw	Rab3-GEF
csw	Lrp4
csw	mmd
csw	Tob
csw	eIF4H1
csw	para
CanA-14F	csw
csw	RpS19a
csw	RhoGAPp190
csw	Î²-Spec
csw	Sh
CG42450	csw
csw	Dora
csw	Hers
csw	tty
csw	Usp2
csw	spen
csw	kis
csw	Plc21C
csw	wry
csw	Syt1
csw	Rbp9
Chd1	csw
csw	toc
csw	GramD1B
csw	Reph
csw	smog
csw	Msp300
csw	Dpp10
csw	Hrb27C
csw	Snoo
Bsg	csw
csw	RpS13
csw	Sema1a
csw	Pka-C1
csw	Nckx30C
bun	csw
csw	hbt
csw	RpL24
B4	csw
csw	stol
CadN	csw
CG42750	csw
csw	Fs(2)Ket
csw	Dap160
CG2225	csw
CG42748	csw
csw	rl
csw	wech
babo	csw
brp	csw
csw	Pka-R2
csw	GÎ±o
csw	psq
csw	Rab3
csw	E(Pc)
csw	tou
csw	ths
csw	GÎ±q
AGO1	csw
csw	RpS23
csw	jef
aPKC	csw
chn	csw
Alk	csw
csw	unc-104
csw	par-1
csw	PIP5K59B
csw	kcc
csw	Mid1
csw	E(bx)
csw	DIP2
csw	RhoGEF3
csw	Hipk
csw	Glut1
csw	nSyb
csw	msn
csw	Shab
csw	Larp4B
csw	enc
CG12605	csw
csw	Dhc64C
csw	sif
csw	Tnpo
csw	dikar
corn	csw
csw	Dscam2
csw	RpL18
Ank2	csw
csw	Unr
csw	orb2
CG4911	csw
csw	RpS17
CG44838	csw
csw	RpS9
CG42268	csw
Ae2	csw
csw	GlcAT-P
chrb	csw
csw	tral
csw	pHCl-1
csw	mub
csw	Ten-m
csw	SPoCk
csw	nAChRÎ±4
CG17698	csw
csw	Set1
csw	l(3)80Fg
csw	RpL15
csw	ctrip
Cdep	csw
csw	mtd
CG2519	csw
CG2926	csw
csw	Xe7
csw	Syt4
CG45050	csw
csw	ps
csw	Glut4EF
csw	lncRNA:CR45054
csw	Syn
CG42795	csw
csw	SelR
csw	l(3)neo38
Ace	csw
csw	trx
csw	His4r
CG6966	csw
csw	Rbp
csw	Sap47
csw	Fas1
csw	osa
csw	VAChT
csw	EndoA
CG42613	csw
csw	Dys
cic	csw
csw	RpS30
AtpÎ±	csw
aus	csw
CASK	csw
csw	Efa6
Cow	csw
CG4467	csw
CG31140	csw
csw	eIF4EHP
csw	mask
csw	nAChRÎ±1
csw	slo
csw	wdb
csw	larp
csw	Pkc98E
csw	RhoGAP100F
csw	pan
Ank	csw
anne	csw
CG31998	csw
csw	NfI
csw	Syt7
csw	PMCA
csw	Tdg
csw	onecut
CG11360	csw
csw	Gyf
csw	unc-13
csw	eIF4G1
csw	PlexA
Cals	csw
CG32017	csw
Cadps	csw
csw	mt:lrRNA
ND-B14.5A	RpL35
ND-B14.5A	ND-B16.6
kdn	ND-B14.5A
ND-B14.5A	RpL7A
ND-ASHI	ND-B14.5A
Fum1	ND-B14.5A
ND-B14.5A	RpL17
ND-75	ND-B14.5A
CG33181	ND-B14.5A
CG9034	ND-B14.5A
ATPsynÎ´	ND-B14.5A
ND-B14.5A	Neb-cGP
Atg8a	ND-B14.5A
ND-B14.5A	sesB
Hsp60A	ND-B14.5A
CG11752	ND-B14.5A
ND-B14.5A	Tim8
comt	ND-B14.5A
ND-B14.5A	RpS15Aa
mRpS25	ND-B14.5A
ND-B14.5A	ND-B18
ND-B14.5A	RpL37a
MagR	ND-B14.5A
Gapdh2	ND-B14.5A
ND-20	ND-B14.5A
ND-B14.5A	UQCR-14
Chchd2	ND-B14.5A
ND-24	ND-B14.5A
CG7990	ND-B14.5A
ND-18	ND-B14.5A
Idh3a	ND-B14.5A
ND-B14.5A	RpS10b
COX6B	ND-B14.5A
ND-15	ND-B14.5A
ND-B14.5A	RFeSP
Eno	ND-B14.5A
ND-B14.5A	ND-B17.2
ND-B14.5A	RpS21
ND-B14.5A	ND-B14.5B
ND-B14.5A	ND-PDSW
ND-B14.5A	RpL40
mRpL27	ND-B14.5A
ND-13A	ND-B14.5A
cype	ND-B14.5A
Gpdh1	ND-B14.5A
ND-51	ND-B14.5A
COX5B	ND-B14.5A
muc	ND-B14.5A
ND-B14.5A	Rack1
ND-B14.5A	RpL36A
ND-B14.5A	RpS2
ND-B14.5A	RpL7
ND-B14.5A	RpS27A
Ip259	ND-B14.5A
ND-B14.5A	porin
ATPsynG	ND-B14.5A
ND-B14.5A	Pex19
DnaJ-H	ND-B14.5A
ND-B14.5A	ND-B22
ND-B14.5A	ND-B17
Cyt-c-p	ND-B14.5A
CG6115	ND-B14.5A
COX4	ND-B14.5A
mAcon1	ND-B14.5A
ND-B14.5A	nrv3
ND-B14.5A	RpL38
ND-B14.5A	SdhB
ND-B14.5A	Tsp42Ej
Gapdh1	ND-B14.5A
CG33199	ND-B14.5A
ND-B14.5A	Tom7
COX7C	ND-B14.5A
ND-B14	ND-B14.5A
ND-B14.5A	ox
bic	ND-B14.5A
CG3955	ND-B14.5A
ND-B14.5A	ND-MWFE
ND-B14.5A	ND-B15
mRpL41	ND-B14.5A
CG44242	ND-B14.5A
ND-B14.5A	RpS15
CG5065	ND-B14.5A
CG42392	ND-B14.5A
ND-B14.5A	Sod2
ND-B14.5A	RpL18A
ND-B14.5A	UQCR-6.4
ND-B14.5A	Phb2
ND-B14.5A	SdhA
ND-B14.5A	ND-B14.7
ND-B12	ND-B14.5A
blw	ND-B14.5A
l(2)k09913	ND-B14.5A
ND-B14.5A	roh
levy	ND-B14.5A
Î³Snap1	ND-B14.5A
ND-B14.5A	RpL12
ND-B14.5A	RpL39
ATPsynF	ND-B14.5A
ND-19	ND-B14.5A
ND-B14.5A	Tina-1
ND-B14.5A	RpL19
ND-ACP	ND-B14.5A
CG12091	ND-B14.5A
ND-B14.5A	Pcyt1
CG8993	ND-B14.5A
mRpL23	ND-B14.5A
ND-30	ND-B14.5A
CG32278	ND-B14.5A
ND-B14.5A	ScsÎ±1
Fie	ND-B14.5A
Cyt-c1	ND-B14.5A
ND-B14.5A	RpL14
mRpL12	ND-B14.5A
Argk1	ND-B14.5A
ATPsynB	ND-B14.5A
ND-13B	ND-B14.5A
Apt1	ND-B14.5A
CG5946	ND-B14.5A
ND-B14.5A	ND-SGDH
CG11267	ND-B14.5A
CG17672	ND-B14.5A
ND-B14.5A	RpS4
Mpcp2	ND-B14.5A
CG6878	ND-B14.5A
ND-B14.5A	UQCR-C2
CG7630	ND-B14.5A
ND-B14.5A	QIL1
ND-B14.5A	UQCR-Q
CG7430	ND-B14.5A
ND-39	ND-B14.5A
COX8	ND-B14.5A
ND-B14.5A	RpL10
ND-B14.5A	ND-MLRQ
mRpS5	ND-B14.5A
ND-B14.5A	UQCR-11
Î±Tub84B	ND-B14.5A
COX7A	ND-B14.5A
IscU	ND-B14.5A
ND-B14.5A	ScsÎ²A
ND-B14.5A	RpL34b
ND-B14.5A	RpS29
ND-B14.5A	SdhC
CG17734	ND-B14.5A
CG5214	ND-B14.5A
ND-B14.5A	RpL24-like
COX5A	ND-B14.5A
ATPsynE	ND-B14.5A
ND-B14.5A	UQCR-C1
ATPsynO	ND-B14.5A
ND-23	ND-B14.5A
Mic26-27	ND-B14.5A
mRpS33	ND-B14.5A
Mdh2	ND-B14.5A
eIF1A	ND-B14.5A
ND-B14.5A	NP15.6
mRpL55	ND-B14.5A
ATPsynD	ND-B14.5A
ND-B14.5A	RpS20
Idh3b	ND-B14.5A
Cchl	ND-B14.5A
ND-42	ND-B14.5A
ATPsynCF6	ND-B14.5A
ND-B14.5A	SdhD
Gdh	ND-B14.5A
CG13623	ND-B14.5A
ND-B14.5A	Ssadh
CG5028	ND-B14.5A
Cmpk	ND-B14.5A
ND-B14.5A	RpL34a
ND-B14.5A	Pdhb
ND-B14.5A	Pglym78
Cisd2	ND-B14.5A
ATPsynÎ³	ND-B14.5A
ND-B14.5A	RpS7
Chchd3	ND-B14.5A
ATPsynC	ND-B14.5A
ND-B14.5A	RpL6
awd	ND-B14.5A
ND-B14.5A	RpS3A
ND-49	ND-B14.5A
ATPsynÎ²	ND-B14.5A
CG2865	lncRNA:CR34335
CG2865	par-1
ActÎ²	CG2865
CG10804	PsGEF
lncRNA:CR34335	PsGEF
CG3556	PsGEF
PsGEF	spoon
Atx2	PsGEF
para	PsGEF
GramD1B	PsGEF
Camta	PsGEF
Mid1	PsGEF
Ank2	PsGEF
Ogdh	PsGEF
PsGEF	Ten-m
lncRNA:CR44922	PsGEF
mura	PsGEF
CG42795	PsGEF
PsGEF	Sap47
AtpÎ±	PsGEF
Efa6	PsGEF
eIF4EHP	PsGEF
nAChRÎ±1	PsGEF
tko	VhaAC39-1
tko	Trxr-1
ND-75	tko
CG9034	tko
Neb-cGP	tko
comt	tko
ND-B18	tko
Cox17	tko
ND-20	tko
Chchd2	tko
ND-24	tko
ND-18	tko
Gs1	tko
ND-PDSW	tko
Gs1l	tko
mRpL27	tko
ND-13A	tko
COX5B	tko
COX7C	tko
ox	tko
ND-MWFE	tko
CG44242	tko
Sod2	tko
tko	UQCR-6.4
ND-B14.7	tko
ND-B12	tko
ND-19	tko
ND-ACP	tko
Cyt-c1	tko
mRpL12	tko
ND-13B	tko
CG5946	tko
CG11267	tko
Mpcp2	tko
tko	UQCR-C2
CG7630	tko
QIL1	tko
tko	UQCR-Q
CG7430	tko
ND-39	tko
tko	UQCR-11
tko	Vha55
ATPsynO	tko
mRpS33	tko
NP15.6	tko
ATPsynCF6	tko
SdhD	tko
CG5028	tko
Cmpk	tko
ATPsynÎ³	tko
eIF3g1	ND-B18
lncRNA:CR34335	sgg
sgg	Sxl
RpS14a	sgg
mei-P26	sgg
RpS28b	sgg
para	sgg
CanA-14F	sgg
RpS19a	sgg
RSG7	sgg
CG45002	sgg
Dora	sgg
CG7990	sgg
Hers	sgg
sgg	Syt1
Hrb27C	sgg
RpS13	sgg
Sema1a	sgg
hbt	sgg
RpL24	sgg
Dap160	sgg
RpS23	sgg
jef	sgg
RpL29	sgg
RpS24	sgg
Mid1	sgg
Hipk	sgg
Glut1	sgg
nSyb	sgg
CG12605	sgg
RpL18	sgg
Ank2	sgg
orb2	sgg
RpS9	sgg
Ae2	sgg
sgg	upSET
Ogdh	sgg
CG32425	sgg
CG45050	sgg
l(3)neo38	sgg
rin	sgg
Sap47	sgg
Fas1	sgg
sgg	VAChT
RpS30	sgg
AtpÎ±	sgg
Cow	sgg
CG4467	sgg
[truncated: 37,033 more rows]

## Sheet: Table S6
Gene1	Gene2
14-3-3zeta	bol
7B2	AP-1gamma
7B2	Ace
7B2	Appl
7B2	Bacc
7B2	CASK
7B2	CG10082
7B2	CG13928
7B2	CG14408
7B2	CG2269
7B2	CG31140
7B2	CG31221
7B2	CG32206
7B2	CG32432
7B2	CG32809
7B2	CG40498
7B2	CG42450
7B2	hbt
7B2	CG4467
7B2	CG4577
7B2	stol
7B2	CG6329
7B2	Ca-alpha1T
7B2	CaMKII
7B2	CadN
7B2	Dhit
7B2	Fas1
7B2	FoxP
7B2	Galphao
7B2	Hasp
7B2	IA-2
7B2	Liprin-gamma
7B2	Maf1
7B2	NaCP60E
7B2	Nrx-1
7B2	OtopLa
7B2	PAN3
7B2	Pde1c
7B2	Pgant2
7B2	Ptp99A
7B2	RhoGAP93B
7B2	RhoGAPp190
7B2	Saf-B
7B2	Sh
7B2	Srrm234
7B2	Syt7
7B2	Ten-a
7B2	Tet
7B2	Tob
7B2	Tomosyn
7B2	amon
7B2	bol
7B2	brat
7B2	cac
7B2	capu
7B2	chinmo
7B2	chn
7B2	cindr
7B2	dpr9
7B2	elav
7B2	heph
7B2	hig
7B2	jim
7B2	kcc
7B2	kek1
7B2	l(3)neo38
7B2	lncRNA:CR31451
7B2	lncRNA:noe
7B2	miple1
7B2	mub
7B2	nmo
7B2	nwk
7B2	qkr58E-1
7B2	qvr
7B2	scrt
7B2	sm
7B2	ttv
7B2	unc-119
7B2	unk
AGO1	Ace
AGO1	Appl
AGO1	Bsg
AGO1	CASK
AGO1	CG17684
AGO1	CG31140
AGO1	CG31211
AGO1	CG32809
AGO1	CG40498
AGO1	CG43867
AGO1	CG4467
AGO1	stol
AGO1	CG6329
AGO1	Ciz1
AGO1	Fas1
AGO1	Gdap2
AGO1	Hs3st-A
AGO1	IA-2
AGO1	Lar
AGO1	MFS17
AGO1	NaCP60E
AGO1	Nrx-1
AGO1	Pdp1
AGO1	Pits
AGO1	Pitslre
AGO1	Pkc53E
AGO1	Ptp99A
AGO1	Rbp1-like
AGO1	Rbp6
AGO1	RhoGAPp190
AGO1	Srrm234
AGO1	Syt7
AGO1	Tomosyn
AGO1	cac
AGO1	cindr
AGO1	cpo
AGO1	cpx
AGO1	ftz-f1
AGO1	hig
AGO1	inaE
AGO1	jim
AGO1	jus
AGO1	kcc
AGO1	kek1
AGO1	lncRNA:CR31451
AGO1	lncRNA:noe
AGO1	mei-P26
AGO1	mtd
AGO1	nSyb
AGO1	pan
AGO1	para
AGO1	scrt
AGO1	shep
AGO1	sno
AGO1	toc
AGO1	unc-13
AMPdeam	Drak
AMPdeam	Mef2
AMPdeam	Nrg
AMPdeam	cpx
AMPdeam	dysc
AMPdeam	msi
AMPdeam	mtd
AMPdeam	rut
AMPdeam	shakB
AP-1gamma	CG32432
AP-1gamma	stol
AP-1gamma	Ca-alpha1T
AP-1gamma	Hs3st-A
AP-1gamma	Maf1
AP-1gamma	Nrx-1
AP-1gamma	Psi
AP-1gamma	Ptp99A
AP-1gamma	Sh
AP-1gamma	Srrm234
AP-1gamma	dpr9
AP-1gamma	jus
AP-1gamma	msi
AP-1gamma	ttv
ATPsynC	RpL10
ATPsynC	RpL12
ATPsynC	RpL26
ATPsynC	RpL41
ATPsynC	RpL8
ATPsynC	eEF1alpha1
ATPsynbeta	lncRNA:alphagamma-element:CR32865
Abl	Ace
Abl	CG10082
Abl	CG17684
Abl	CG32432
Abl	Dora
Abl	CG42450
Abl	CG43066
Abl	Ca-alpha1T
Abl	Drak
Abl	Fas1
Abl	Galphao
Abl	Hasp
Abl	MFS17
Abl	NaCP60E
Abl	Nrx-1
Abl	Pitslre
Abl	Pka-C1
Abl	Pkc53E
Abl	Ptp99A
Abl	Rbp6
Abl	RhoGAPp190
Abl	Rsf1
Abl	Sdc
Abl	Srrm234
Abl	Syx1A
Abl	Ten-a
Abl	Tet
Abl	Tomosyn
Abl	cass
Abl	cpo
Abl	dpr9
Abl	ftz-f1
Abl	jus
Abl	kek1
Abl	lncRNA:noe
Abl	nAChRalpha4
Abl	nwk
Abl	para
Abl	scrt
Abl	shep
Abl	stai
Ace	Acn
Ace	Ank2
Ace	Appl
Ace	Asator
Ace	Atpalpha
Ace	Bacc
Ace	CASK
Ace	CG10077
Ace	CG10082
Ace	CG11155
Ace	CG11360
Ace	CG12605
Ace	CG13928
Ace	CG14408
Ace	Prp39
Ace	aus
Ace	CG17684
Ace	CG17698
Ace	CG17715
Ace	CG17816
Ace	CG17839
Ace	CG2225
Ace	CG2269
Ace	CG31140
Ace	CG31211
Ace	CG31221
Ace	CG31712
Ace	CG3198
Ace	CG32017
Ace	CG32206
Ace	CG32432
Ace	CG32767
Ace	CG32809
Ace	CG33181
Ace	Dora
Ace	CG40498
Ace	CG42238
Ace	CG42268
Ace	CG42322
Ace	CG42340
Ace	CG42450
Ace	CG43066
Ace	hbt
Ace	CG43867
Ace	CG4467
Ace	CG44838
Ace	CG4577
Ace	stol
Ace	CG46385
Ace	CG4887
Ace	CG6329
Ace	Ciz1
Ace	CG9932
Ace	Ca-alpha1D
Ace	Ca-alpha1T
Ace	CaMKII
Ace	CadN
Ace	Cadps
Ace	CanA-14F
Ace	Caper
Ace	Cirl
Ace	Cow
Ace	Dap160
Ace	Dhit
Ace	DopEcR
Ace	Dsp1
Ace	Dys
Ace	E(Pc)
Ace	EcR
Ace	Eip93F
Ace	EndoA
Ace	Evi5
Ace	Fas1
Ace	Flo2
Ace	FoxP
Ace	G9a
Ace	Galphao
Ace	Ggamma30A
Ace	Glut4EF
Ace	Hasp
Ace	His3.3B
Ace	Hk
Ace	Hrb27C
Ace	Hs3st-A
Ace	Hs6st
Ace	IA-2
Ace	Jupiter
Ace	Lar
Ace	Liprin-gamma
Ace	MFS17
Ace	Maf1
Ace	Mnn1
Ace	Moca-cyp
Ace	Msp300
Ace	NaCP60E
Ace	NfI
Ace	Nrx-1
Ace	OtopLa
Ace	PAN3
Ace	Pde1c
Ace	Pdp1
Ace	Pgant2
Ace	Pits
Ace	Pitslre
Ace	Pka-R2
Ace	Pkc53E
Ace	Prosap
Ace	PsGEF
Ace	Psi
Ace	Ptp99A
Ace	Pzl
Ace	Rbp1-like
Ace	Rbp6
Ace	Rbp9
Ace	Reph
Ace	RhoGAP93B
Ace	RhoGAPp190
Ace	Rsf1
Ace	SK
Ace	Saf-B
Ace	Sap47
Ace	Sema1a
Ace	Sh
Ace	Shal
Ace	Snap25
Ace	Spn
Ace	Srrm234
Ace	Syn
Ace	Syt1
Ace	Syt4
Ace	Syt7
Ace	Ten-a
Ace	Tet
Ace	Tob
Ace	Tomosyn
Ace	Vha44
Ace	Yeti
Ace	Ythdc1
Ace	aPKC
Ace	alpha-Man-Ia
Ace	amon
Ace	anne
Ace	Taf3
Ace	bol
Ace	brat
Ace	brp
Ace	bun
Ace	cac
Ace	capu
Ace	cass
Ace	chinmo
Ace	chn
Ace	cindr
Ace	cpo
Ace	cpx
Ace	ctp
Ace	dlg1
Ace	dnc
Ace	dpr7
Ace	dpr9
Ace	dtn
Ace	dysc
Ace	elav
Ace	enc
Ace	ewg
Ace	ftz-f1
Ace	futsch
Ace	fz2
Ace	glo
Ace	hdc
Ace	heph
Ace	hig
Ace	hiw
Ace	hth
Ace	hwt
Ace	inaE
Ace	jim
Ace	jus
Ace	jvl
Ace	kcc
Ace	kek1
Ace	kirre
Ace	l(3)80Fg
Ace	l(3)neo38
Ace	lncRNA:CR31451
Ace	lncRNA:CR34335
Ace	lncRNA:CR46006
Ace	lncRNA:noe
Ace	mei-P26
Ace	miple1
Ace	msi
Ace	mtd
Ace	mub
Ace	mura
Ace	nAChRalpha4
Ace	nSyb
Ace	nmo
Ace	nocte
Ace	nrv3
Ace	nwk
Ace	onecut
Ace	orb2
Ace	pan
Ace	para
Ace	ps
Ace	pum
Ace	px
Ace	qkr58E-1
Ace	qvr
Ace	rut
Ace	sbr
Ace	scrt
Ace	shakB
Ace	shep
Ace	sky
Ace	slo
Ace	sm
Ace	sno
Ace	ssx
Ace	stai
Ace	su(w[a])
Ace	trio
Ace	ttv
Ace	unc-104
Ace	unc-119
Ace	unc-13
Ace	unk
Ace	wech
Acn	Ank2
Acn	Appl
Acn	Asator
Acn	B52
Acn	CASK
Acn	CG10011
Acn	CG10077
Acn	CG10082
Acn	CG11122
Acn	CG11155
Acn	CG11360
Acn	CG11537
Acn	CG12605
Acn	CG13928
Acn	CG14408
Acn	Prp39
Acn	aus
Acn	CG17684
Acn	CG17715
Acn	CG17816
Acn	CG2225
Acn	CG2269
Acn	CG31140
Acn	CG31211
Acn	CG31221
Acn	CG31712
Acn	CG3198
Acn	CG32017
Acn	CG32206
Acn	CG32432
Acn	CG32647
Acn	CG32809
Acn	CG33181
Acn	Dora
Acn	CG40498
Acn	CG42238
Acn	CG42268
Acn	CG42322
Acn	CG42340
Acn	CG42450
Acn	CG43066
Acn	hbt
Acn	CG43867
Acn	CG44247
Acn	CG4467
Acn	CG44838
Acn	CG4577
Acn	stol
Acn	CG4887
Acn	CG5746
Acn	CG6329
Acn	Ciz1
Acn	CG9932
Acn	Ca-alpha1D
Acn	Ca-alpha1T
Acn	CaMKII
Acn	CadN
Acn	Cadps
Acn	Caper
Acn	Cow
Acn	Dap160
Acn	Dhit
Acn	DopEcR
Acn	Dys
Acn	EcR
Acn	Eip93F
Acn	EndoA
Acn	Evi5
Acn	Fas1
Acn	FoxP
Acn	Galphao
Acn	Ggamma30A
Acn	Hasp
Acn	Haspin
Acn	Hk
Acn	Hs3st-A
Acn	Hs6st
Acn	IA-2
Acn	Jupiter
Acn	Kdm4B
Acn	Lar
Acn	Liprin-gamma
Acn	Maf1
Acn	Moca-cyp
Acn	NaCP60E
Acn	Nadsyn
Acn	NfI
Acn	Nrx-1
Acn	OtopLa
Acn	PAN3
Acn	Pde1c
Acn	Pgant2
Acn	Pits
Acn	Pitslre
Acn	Pkc53E
Acn	Prosap
Acn	PsGEF
Acn	Psi
Acn	Ptp99A
Acn	Pzl
Acn	Rbp1-like
Acn	Rbp6
Acn	Rbp9
Acn	Reph
Acn	RhoGAP93B
Acn	RhoGAPp190
Acn	Rsf1
Acn	SF2
Acn	SK
Acn	Saf-B
Acn	Sap47
Acn	Sema1a
Acn	Sh
Acn	Shal
Acn	Slip1
Acn	Snap25
Acn	Spn
Acn	Srrm234
Acn	Syt1
Acn	Syt4
Acn	Syt7
Acn	Syx1A
Acn	Ten-a
Acn	Tet
Acn	Tob
Acn	Tomosyn
Acn	Uhg5
Acn	Vha44
Acn	Yeti
Acn	Ythdc1
Acn	aPKC
Acn	alpha-Man-Ia
Acn	amon
Acn	anne
Acn	bol
Acn	brat
Acn	brp
Acn	cac
Acn	capu
Acn	cass
Acn	chinmo
Acn	chn
Acn	cindr
Acn	cpx
Acn	dlg1
Acn	dpr7
Acn	dpr9
Acn	dtn
Acn	dysc
Acn	eIF4EHP
Acn	east
Acn	elav
Acn	enc
Acn	ewg
Acn	ftz-f1
Acn	futsch
Acn	fwe
Acn	fz2
Acn	g
Acn	hdc
Acn	heph
Acn	hfp
Acn	hig
Acn	hppy
Acn	hth
Acn	hwt
Acn	inaE
Acn	jim
Acn	jus
Acn	kcc
Acn	kek1
Acn	kirre
Acn	l(3)80Fg
Acn	l(3)neo38
Acn	lncRNA:CR31451
Acn	lncRNA:CR34335
Acn	lncRNA:CR46006
Acn	lncRNA:noe
Acn	mbl
Acn	mbt
Acn	mei-P26
Acn	miple1
Acn	msi
Acn	mtd
Acn	mub
Acn	mura
Acn	nAChRalpha4
Acn	nSyb
Acn	ninaE
Acn	nmo
Acn	nocte
Acn	nonA
Acn	nrv3
Acn	nwk
Acn	onecut
Acn	orb2
Acn	pan
Acn	para
Acn	px
Acn	qkr58E-1
Acn	qkr58E-3
Acn	qvr
Acn	robo1
Acn	rut
Acn	sbr
Acn	scaf6
Acn	scrt
Acn	shakB
Acn	shep
Acn	sky
Acn	slo
Acn	sm
Acn	sno
Acn	ssx
Acn	stai
Acn	su(w[a])
Acn	trio
Acn	ttv
Acn	unc-104
Acn	unc-119
Acn	unc-13
Acn	unk
Acn	wech
Acsl	Diap1
Ald1	Nplp2
Ald1	RpL10Ab
Ald1	RpL14
Ald1	RpL17
Ald1	RpL18A
Ald1	RpL19
Ald1	RpL23
Ald1	RpL26
Ald1	RpL27
Ald1	RpL27A
Ald1	RpL28
Ald1	RpL29
Ald1	RpL31
Ald1	RpL35
Ald1	RpL35A
Ald1	RpL37A
Ald1	RpL37a
Ald1	RpL4
Ald1	RpL41
Ald1	RpL7
Ald1	RpL7A
Ald1	RpL8
Ald1	RpL9
Ald1	RpLP0
Ald1	RpLP1
Ald1	RpLP2
Ald1	RpS10b
Ald1	RpS11
Ald1	RpS13
Ald1	RpS14a
Ald1	RpS15
Ald1	RpS18
Ald1	RpS21
Ald1	RpS23
Ald1	RpS26
Ald1	RpS27
Ald1	RpS27A
Ald1	RpS28b
Ald1	RpS29
Ald1	RpS3
Ald1	RpS4
Ald1	RpS7
Ald1	RpS8
Ald1	RpS9
Ald1	Tctp
Ald1	eEF1alpha1
Ald1	eEF5
Ank	Arr2
Ank	CG32017
Ank	Gprk1
Ank	Hsc70Cb
Ank	Myo81F
Ank	Uhg5
Ank	mei-P26
Ank	ninaE
Ank	nwk
Ank2	Appl
Ank2	Asator
Ank2	Atpalpha
Ank2	B52
Ank2	Bacc
Ank2	CASK
Ank2	CG10077
Ank2	CG10082
Ank2	CG11155
Ank2	CG11360
Ank2	CG12605
Ank2	CG12991
Ank2	CG13917
Ank2	CG13928
Ank2	CG14408
Ank2	aus
Ank2	CG17684
Ank2	CG17816
Ank2	CG2225
Ank2	CG2269
Ank2	CG31140
Ank2	CG31211
Ank2	CG31221
Ank2	CG31712
Ank2	CG3198
Ank2	CG32017
Ank2	CG32206
Ank2	CG32432
Ank2	CG32647
Ank2	CG32809
Ank2	CG33181
Ank2	Dora
Ank2	CG40498
Ank2	CG42238
Ank2	CG42268
Ank2	CG42322
Ank2	CG42340
Ank2	CG42450
Ank2	CG43066
Ank2	hbt
Ank2	CG43867
Ank2	CG44247
Ank2	CG4467
Ank2	CG4577
Ank2	stol
Ank2	CG4887
Ank2	CG5746
Ank2	CG6329
Ank2	Ciz1
Ank2	CG9813
Ank2	CG9932
Ank2	Ca-alpha1D
Ank2	Ca-alpha1T
Ank2	CaMKI
Ank2	CaMKII
Ank2	CadN
Ank2	Cadps
Ank2	Cam
Ank2	Camta
Ank2	Caper
Ank2	Cow
Ank2	Dhit
Ank2	DopEcR
Ank2	Drak
Ank2	Dys
Ank2	EcR
Ank2	Eip93F
Ank2	EndoA
Ank2	Evi5
Ank2	Fas1
Ank2	Flo2
Ank2	FoxP
Ank2	Galphao
Ank2	Ggamma30A
Ank2	Hasp
Ank2	Hk
Ank2	Hrb27C
Ank2	Hrb98DE
Ank2	Hs3st-A
Ank2	IA-2
Ank2	Jupiter
Ank2	Kdm4B
Ank2	Lar
Ank2	Liprin-gamma
Ank2	Maf1
Ank2	Moca-cyp
Ank2	Msp300
Ank2	Myo81F
Ank2	NaCP60E
Ank2	NaPi-III
Ank2	NfI
Ank2	Nrx-1
Ank2	OtopLa
Ank2	PAN3
Ank2	Pal2
Ank2	Pde1c
Ank2	Pdp1
Ank2	Pgant2
Ank2	Pits
Ank2	Pitslre
Ank2	Pka-R2
Ank2	Pkc53E
Ank2	Prosap
Ank2	PsGEF
Ank2	Psi
Ank2	Ptp99A
Ank2	Rbp1-like
Ank2	Rbp6
Ank2	Rbp9
Ank2	Reph
Ank2	RhoGAP93B
Ank2	RhoGAPp190
Ank2	SK
Ank2	SPoCk
Ank2	Sap47
Ank2	Sema1a
Ank2	Sh
Ank2	Shal
Ank2	Slip1
Ank2	Snap25
Ank2	Spn
Ank2	Spred
Ank2	Srrm234
Ank2	Syn
Ank2	Syt1
Ank2	Syt4
Ank2	Syt7
Ank2	Syx1A
Ank2	Ten-a
Ank2	Tet
Ank2	Tob
Ank2	Tomosyn
Ank2	Uhg5
Ank2	Vha44
Ank2	aPKC
Ank2	amon
Ank2	anne
Ank2	bol
Ank2	brat
Ank2	brp
Ank2	cac
Ank2	capu
Ank2	cass
Ank2	caz
Ank2	chinmo
Ank2	chn
Ank2	cindr
Ank2	cpo
Ank2	cpx
Ank2	ctp
Ank2	dlg1
Ank2	dpr7
Ank2	dpr9
Ank2	dtn
Ank2	dysc
Ank2	eIF4EHP
Ank2	elav
Ank2	enc
Ank2	ewg
Ank2	ftz-f1
Ank2	futsch
Ank2	g
Ank2	hig
Ank2	hiw
Ank2	hwt
Ank2	inaE
Ank2	jim
Ank2	jus
Ank2	kcc
Ank2	kek1
Ank2	kirre
Ank2	l(3)80Fg
Ank2	l(3)neo38
Ank2	lncRNA:CR31451
Ank2	lncRNA:CR46006
Ank2	lncRNA:noe
Ank2	mamo
Ank2	mbl
Ank2	mei-P26
Ank2	miple1
Ank2	msi
Ank2	mtd
Ank2	mub
Ank2	mura
Ank2	nAChRalpha4
Ank2	nSyb
Ank2	nmo
Ank2	nonA
Ank2	nrv3
Ank2	nwk
Ank2	onecut
Ank2	orb2
Ank2	pan
Ank2	para
Ank2	pum
Ank2	qkr58E-1
Ank2	qvr
Ank2	rut
Ank2	sbr
Ank2	scrt
Ank2	shakB
Ank2	shep
Ank2	shi
Ank2	sima
Ank2	slo
Ank2	sm
Ank2	sno
Ank2	ssx
Ank2	stai
Ank2	su(w[a])
Ank2	tau
Ank2	trio
Ank2	ttv
Ank2	unc-104
Ank2	unc-119
Ank2	unc-13
Ank2	unk
Ank2	wech
Appl	Asator
Appl	Atpalpha
Appl	B52
Appl	Bacc
Appl	CASK
Appl	CG10077
Appl	CG10082
Appl	CG11122
Appl	CG11155
Appl	CG11360
Appl	CG11537
Appl	CG12605
Appl	CG12991
Appl	CG13928
Appl	CG14408
Appl	Prp39
Appl	aus
Appl	CG17684
Appl	CG17715
Appl	CG17816
Appl	CG2225
Appl	CG2269
Appl	CG31140
Appl	CG31211
Appl	CG31221
Appl	CG31712
Appl	CG3198
Appl	CG32017
Appl	CG32206
Appl	CG32432
Appl	CG32647
Appl	CG32767
Appl	CG32809
Appl	CG33181
Appl	Dora
Appl	CG40498
Appl	CG41378
Appl	CG42238
Appl	CG42268
Appl	CG42322
Appl	CG42340
Appl	CG42450
Appl	CG43066
Appl	hbt
Appl	CG43867
Appl	CG44247
Appl	CG4467
Appl	CG4577
Appl	stol
Appl	CG46385
Appl	CG4887
Appl	CG5746
Appl	CG6329
Appl	Ciz1
Appl	CG9932
Appl	Ca-alpha1D
Appl	Ca-alpha1T
Appl	CaMKI
Appl	CaMKII
Appl	CadN
Appl	Cadps
Appl	Cam
Appl	Camta
Appl	Caper
Appl	Cow
Appl	Dhit
Appl	DopEcR
Appl	Dsp1
Appl	Dys
Appl	EcR
Appl	Eip93F
Appl	EndoA
Appl	Evi5
Appl	Fas1
Appl	Flo2
Appl	FoxP
Appl	Galphao
Appl	Ggamma30A
Appl	Glut4EF
Appl	Hasp
Appl	His3.3B
Appl	Hk
Appl	Hrb27C
Appl	Hrb98DE
Appl	Hs3st-A
Appl	IA-2
Appl	Jupiter
Appl	Kdm4B
Appl	Lar
Appl	Liprin-gamma
Appl	MESK2
Appl	MFS17
Appl	Maf1
Appl	Marf
Appl	Mob2
Appl	Moca-cyp
Appl	Msp300
Appl	Myo81F
Appl	NaCP60E
Appl	NaPi-III
Appl	Nadsyn
Appl	NfI
Appl	Nrx-1
Appl	OtopLa
Appl	PAN3
Appl	PMCA
Appl	Pde1c
Appl	Pdp1
Appl	Pgant2
Appl	Pits
Appl	Pitslre
Appl	Pka-R2
Appl	Pkc53E
Appl	Prosap
Appl	PsGEF
Appl	Psi
Appl	Ptp99A
Appl	Rbp1-like
Appl	Rbp6
Appl	Rbp9
Appl	Reph
Appl	RhoGAP19D
Appl	RhoGAP93B
Appl	RhoGAPp190
Appl	Rsf1
Appl	SF2
Appl	SK
Appl	SPoCk
Appl	Saf-B
Appl	Sap47
Appl	Sema1a
Appl	Sh
Appl	Shal
Appl	Slip1
Appl	Snap25
Appl	Spn
Appl	Srrm234
Appl	Syn
Appl	Syt1
Appl	Syt4
Appl	Syt7
Appl	Syx1A
Appl	Ten-a
Appl	Tet
Appl	Tm1
Appl	Tob
Appl	Tomosyn
Appl	Uhg5
Appl	Vha44
Appl	Yeti
Appl	aPKC
Appl	alpha-Man-Ia
Appl	amon
Appl	anne
Appl	aqz
Appl	bol
Appl	brat
Appl	brp
Appl	cac
Appl	capu
Appl	cass
Appl	chinmo
Appl	chn
Appl	cindr
Appl	cpo
Appl	cpx
Appl	csw
Appl	ctp
Appl	dlg1
Appl	dnc
Appl	dpr7
Appl	dpr9
Appl	dtn
Appl	dysc
Appl	eIF4EHP
Appl	elav
Appl	enc
Appl	ewg
Appl	ftz-f1
Appl	futsch
Appl	fwe
Appl	glo
Appl	heph
Appl	hig
Appl	hiw
Appl	hth
Appl	hwt
Appl	inaE
Appl	jim
Appl	jus
Appl	kcc
Appl	kek1
Appl	kirre
Appl	l(3)80Fg
Appl	l(3)neo38
Appl	lncRNA:CR31451
Appl	lncRNA:CR34335
Appl	lncRNA:CR46006
Appl	lncRNA:alphagamma-element:CR32865
Appl	lncRNA:noe
Appl	mei-P26
Appl	miple1
Appl	msi
Appl	mtd
Appl	mub
Appl	mura
Appl	nAChRalpha4
Appl	nSyb
Appl	nmo
Appl	nocte
Appl	nonA
Appl	nrv3
Appl	nwk
Appl	onecut
Appl	orb2
Appl	pan
Appl	par-1
Appl	para
Appl	ps
Appl	psq
Appl	pum
Appl	px
Appl	qkr58E-1
Appl	qvr
Appl	rut
Appl	sbr
Appl	scrt
Appl	shakB
Appl	shep
Appl	sima
Appl	sky
Appl	slo
Appl	sm
Appl	sno
Appl	ssx
Appl	stai
Appl	su(w[a])
Appl	tau
Appl	trio
Appl	ttv
Appl	unc-104
Appl	unc-119
Appl	unc-13
Appl	unk
Appl	wech
Arl4	Atg17
Arl4	CG31221
Arl4	CG42450
Arl4	FoxP
Arl4	Hasp
Arl4	Hs3st-A
Arl4	PIP4K
Arl4	RhoGAP93B
Arl4	cac
Arl4	ftz-f1
Arl4	miple1
Arl4	nmo
Arr1	Arr2
Arr1	CASK
Arr1	aus
Arr1	CG17684
Arr1	CG17698
Arr1	CG31221
Arr1	CG32017
Arr1	CG32206
Arr1	CG40498
Arr1	CG41378
Arr1	CG42238
Arr1	CG43867
Arr1	CG4467
Arr1	stol
Arr1	CG46385
Arr1	CG6329
Arr1	CaMKII
Arr1	Cadps
Arr1	Cirl
Arr1	Dbp80
Arr1	Dys
Arr1	FoxP
Arr1	Galphao
Arr1	Ggamma30A
Arr1	Gprk1
Arr1	Hasp
Arr1	Hs3st-A
Arr1	IA-2
Arr1	Lar
Arr1	Liprin-gamma
Arr1	Lk6
Arr1	MFS17
Arr1	Maf1
Arr1	Mob2
Arr1	Myo81F
Arr1	NaCP60E
Arr1	Nplp2
Arr1	Pdp1
Arr1	Ptp99A
Arr1	Pzl
Arr1	Rbp1-like
Arr1	RhoGAP93B
Arr1	RpL7A
Arr1	RpLP1
Arr1	RpLP2
Arr1	Snap25
Arr1	Sxl
Arr1	Syt1
Arr1	Syt7
Arr1	Tet
Arr1	Tg
Arr1	Tlk
Arr1	Tob
Arr1	Tomosyn
Arr1	Uhg5
Arr1	aPKC
Arr1	alpha-Man-Ia
Arr1	anne
Arr1	cac
Arr1	ctp
Arr1	dysc
Arr1	eEF1alpha1
Arr1	flw
Arr1	futsch
Arr1	heph
Arr1	hig
Arr1	hth
Arr1	jus
Arr1	kirre
Arr1	l(3)80Fg
Arr1	lncRNA:CR34335
Arr1	lqf
Arr1	miple1
Arr1	mtd
Arr1	nAChRalpha4
Arr1	ninaE
Arr1	norpA
Arr1	pan
Arr1	psq
Arr1	qvr
Arr1	sbb
Arr1	scrt
Arr1	simj
Arr1	sky
Arr1	slo
Arr1	sm
Arr1	sno
Arr1	ttv
Arr1	unc-13
Arr2	CASK
Arr2	CG10082
Arr2	CG11155
Arr2	aus
Arr2	CG17684
Arr2	CG17698
Arr2	CG2225
Arr2	CG2269
Arr2	CG32017
Arr2	CG32432
Arr2	CG32809
Arr2	Rnf11
Arr2	CG40498
Arr2	CG41378
Arr2	CG42238
Arr2	CG42268
Arr2	CG42340
Arr2	CG42450
Arr2	CG43066
Arr2	CG4467
Arr2	stol
Arr2	CG46385
Arr2	Ca-alpha1T
Arr2	CaMKII
Arr2	CadN
Arr2	Cadps
Arr2	DIP-lambda
Arr2	Diap1
Arr2	Dys
Arr2	Eph
Arr2	Fas1
Arr2	FoxP
Arr2	Galphao
Arr2	Ggamma30A
Arr2	Gprk1
Arr2	Hasp
Arr2	Hs3st-A
Arr2	Lar
Arr2	Lk6
Arr2	MFS17
Arr2	Maf1
Arr2	Mob2
Arr2	Myo81F
Arr2	NaCP60E
Arr2	NfI
Arr2	Nrx-1
Arr2	Obp19d
Arr2	Parp
Arr2	Pde1c
Arr2	Pdp1
Arr2	Pits
Arr2	PlexA
Arr2	Ptp99A
Arr2	Pzl
Arr2	Rbp1-like
Arr2	RhoGAP93B
Arr2	RhoGAPp190
Arr2	RpLP1
Arr2	RpLP2
Arr2	Snap25
Arr2	Srrm234
Arr2	Syt1
Arr2	Syt7
Arr2	Ten-a
Arr2	Tet
Arr2	Tdg
Arr2	Tlk
Arr2	Tob
Arr2	Tomosyn
Arr2	Uhg5
Arr2	aPKC
Arr2	alpha-Man-Ia
Arr2	anne
Arr2	apolpp
Arr2	bol
Arr2	cac
Arr2	cdi
Arr2	cindr
Arr2	eEF1alpha1
Arr2	futsch
Arr2	heph
Arr2	hig
Arr2	jus
Arr2	kcc
Arr2	kek1
Arr2	l(3)80Fg
Arr2	lncRNA:CR34335
Arr2	lncRNA:Hsromega
Arr2	lqf
Arr2	miple1
Arr2	mtd
Arr2	mub
Arr2	nAChRalpha4
Arr2	ninaE
Arr2	norpA
Arr2	nrv3
Arr2	nwk
Arr2	pan
Arr2	para
Arr2	psq
Arr2	qvr
Arr2	rl
Arr2	shep
Arr2	sky
Arr2	slo
Arr2	sm
Arr2	sxc
Arr2	ttv
Arr2	unc-13
Arr2	vtd
Ars2	CG10077
Ars2	Hsp83
Ars2	Rsf1
Ars2	fl(2)d
Ars2	futsch
Ars2	lncRNA:alphagamma-element:CR32865
Ars2	stv
Asator	Atpalpha
Asator	B52
Asator	CASK
Asator	CG10077
Asator	CG10082
Asator	CG11122
Asator	CG11155
Asator	CG11360
Asator	CG11537
Asator	CG12605
Asator	CG12991
Asator	CG13928
Asator	CG14408
Asator	Prp39
Asator	aus
Asator	CG17684
Asator	CG17715
Asator	CG17816
Asator	CG2225
Asator	CG2269
Asator	CG2747
Asator	CG31140
Asator	CG31211
Asator	CG31221
Asator	CG31712
Asator	CG3198
Asator	CG32017
Asator	CG32206
Asator	CG32432
Asator	CG32647
Asator	CG32809
Asator	CG33170
Asator	CG33181
Asator	Dora
Asator	CG40498
Asator	CG42238
Asator	CG42268
Asator	CG42322
Asator	CG42340
Asator	CG42450
Asator	CG43066
Asator	hbt
Asator	CG43867
Asator	CG44247
Asator	CG4467
Asator	CG44838
Asator	stol
Asator	CG4887
Asator	CG5746
Asator	CG6329
Asator	Ciz1
Asator	CG9813
Asator	CG9932
Asator	Ca-alpha1D
Asator	Ca-alpha1T
Asator	CaMKI
Asator	CaMKII
Asator	CadN
Asator	Cadps
Asator	Caper
Asator	Cow
Asator	Dap160
Asator	Dek
Asator	Dhit
Asator	DopEcR
Asator	Dys
Asator	EcR
Asator	Eip93F
Asator	EndoA
Asator	Eph
Asator	Evi5
Asator	Fas1
Asator	FoxP
Asator	Galphao
Asator	Ggamma30A
Asator	Gprk1
Asator	Hasp
Asator	Hk
Asator	Hrb27C
Asator	Hs3st-A
Asator	IA-2
Asator	Jupiter
Asator	Kdm4B
Asator	Lar
Asator	Liprin-gamma
Asator	Mad
Asator	Maf1
Asator	Moca-cyp
Asator	Myo81F
Asator	NaCP60E
Asator	NaPi-III
Asator	NfI
Asator	Nrx-1
Asator	OtopLa
Asator	PAN3
Asator	PIP4K
Asator	Pde1c
Asator	Pdp1
Asator	Pgant2
Asator	Pits
Asator	Pitslre
Asator	Pka-R2
Asator	Pkc53E
Asator	Ppr-Y
Asator	PsGEF
Asator	Psi
Asator	Ptp99A
Asator	Pur-alpha
Asator	Rbp1-like
Asator	Rbp6
Asator	Rbp9
Asator	Reph
Asator	RhoGAP93B
Asator	RhoGAPp190
Asator	RpL18A
Asator	RpL8
Asator	RpLP1
Asator	RpS28b
Asator	Rsf1
Asator	SF2
Asator	SK
Asator	SPoCk
Asator	Sap47
Asator	Sema1a
Asator	Sh
Asator	Shal
Asator	Slip1
Asator	Snap25
Asator	Spn
Asator	Spred
Asator	Srrm234
Asator	Syn
Asator	Syt1
Asator	Syt4
Asator	Syt7
Asator	Ten-a
Asator	Tet
Asator	Tob
Asator	Tomosyn
Asator	Uhg5
Asator	Vha44
Asator	Yeti
Asator	Ythdc1
Asator	aPKC
Asator	amon
Asator	anne
Asator	bol
Asator	brat
Asator	brp
Asator	bun
Asator	cac
Asator	capu
Asator	cass
Asator	caz
Asator	chinmo
Asator	chn
Asator	cindr
Asator	cpx
Asator	ctp
Asator	dlg1
Asator	dnc
Asator	dpr7
Asator	dpr9
Asator	dtn
Asator	dysc
Asator	elav
Asator	enc
Asator	ewg
Asator	ftz-f1
Asator	futsch
Asator	heph
Asator	hfp
Asator	hig
Asator	hiw
Asator	hwt
Asator	inaE
Asator	jim
Asator	jus
Asator	kcc
Asator	kek1
Asator	kirre
Asator	l(3)80Fg
Asator	l(3)neo38
Asator	lap
Asator	lncRNA:CR31451
Asator	lncRNA:CR34335
Asator	lncRNA:CR46006
Asator	lncRNA:noe
Asator	mbl
Asator	mei-P26
Asator	miple1
Asator	msi
Asator	mtd
Asator	mub
Asator	mura
Asator	nAChRalpha4
Asator	nSyb
Asator	ninaE
Asator	nmo
Asator	nocte
Asator	nrv3
Asator	nwk
Asator	onecut
Asator	orb2
Asator	pan
Asator	para
Asator	pum
Asator	qkr58E-1
Asator	qvr
Asator	rut
Asator	sbr
Asator	scrt
Asator	shakB
Asator	shep
Asator	shi
Asator	sima
Asator	slo
Asator	sm
Asator	sno
Asator	ssx
Asator	sta
Asator	stai
Asator	su(w[a])
Asator	trio
Asator	ttv
Asator	unc-104
Asator	unc-119
Asator	unc-13
Asator	unk
Asator	vtd
Asator	wech
Atf6	FoxP
Atf6	Parp
Atf6	Ppr-Y
Atf6	cdi
Atf6	l(3)80Fg
Atf6	lncRNA:Hsromega
Atg17	IA-2
Atg17	Taf3
Atg17	cindr
Atg17	hth
Atg17	kcc
Atg17	nwk
Atg17	scrib
Atpalpha	CG10077
Atpalpha	CG11155
Atpalpha	CG12605
Atpalpha	Prp39
Atpalpha	aus
Atpalpha	CG17684
Atpalpha	CG2225
Atpalpha	CG31140
Atpalpha	CG31712
Atpalpha	CG32432
Atpalpha	CG40498
Atpalpha	CG42268
Atpalpha	CG42322
Atpalpha	CG42340
Atpalpha	CG43867
Atpalpha	CG4467
Atpalpha	stol
Atpalpha	CG6329
Atpalpha	Ca-alpha1D
Atpalpha	Ca-alpha1T
Atpalpha	CaMKII
Atpalpha	CadN
Atpalpha	Cadps
Atpalpha	Caper
Atpalpha	Dhit
Atpalpha	Dys
Atpalpha	Fas1
Atpalpha	Gprk1
Atpalpha	Hk
Atpalpha	Hs3st-A
Atpalpha	Lar
Atpalpha	Liprin-gamma
Atpalpha	MESK2
Atpalpha	NaCP60E
Atpalpha	NfI
Atpalpha	Nrx-1
Atpalpha	Pde1c
Atpalpha	Pitslre
Atpalpha	Pka-C3
Atpalpha	Pkc53E
Atpalpha	Prosap
Atpalpha	Ptp99A
Atpalpha	Rbp1-like
Atpalpha	SK
Atpalpha	Sap47
Atpalpha	Sh
Atpalpha	Snap25
Atpalpha	Srrm234
Atpalpha	Syt1
Atpalpha	Tomosyn
Atpalpha	bol
Atpalpha	brp
Atpalpha	bun
Atpalpha	cac
Atpalpha	chinmo
Atpalpha	cpo
Atpalpha	cpx
Atpalpha	dnc
Atpalpha	dtn
Atpalpha	dysc
Atpalpha	futsch
Atpalpha	hig
Atpalpha	inaE
Atpalpha	jus
Atpalpha	kirre
Atpalpha	l(3)80Fg
Atpalpha	lncRNA:CR46006
Atpalpha	lncRNA:alphagamma-element:CR32865
Atpalpha	lncRNA:noe
Atpalpha	mub
Atpalpha	nAChRalpha4
Atpalpha	nSyb
Atpalpha	nrv3
Atpalpha	pan
Atpalpha	para
Atpalpha	pre-rRNA:CR45845
Atpalpha	pum
Atpalpha	qkr58E-1
Atpalpha	qvr
Atpalpha	shakB
Atpalpha	shot
Atpalpha	sima
Atpalpha	slo
Atpalpha	sm
Atpalpha	stai
Atpalpha	toc
Atpalpha	unc-104
Atpalpha	unc-13
B52	CASK
B52	CG10077
B52	CG10082
B52	CG11360
B52	CG12605
B52	CG13917
B52	CG14408
B52	aus
B52	CG17684
B52	CG17816
B52	CG17839
B52	CG2225
B52	CG2269
B52	CG31140
B52	CG31211
B52	CG31221
B52	CG31712
B52	CG32017
B52	CG32206
B52	CG32432
B52	CG32809
B52	CG33181
B52	Dora
B52	CG40498
B52	CG42238
B52	CG42268
B52	CG42322
B52	CG42340
B52	CG42450
B52	CG43066
B52	hbt
B52	CG43867
B52	CG4467
B52	CG4577
B52	stol
B52	CG4887
B52	CG5746
B52	CG6329
B52	Ciz1
B52	CG9813
B52	Ca-alpha1D
B52	Ca-alpha1T
B52	CaMKII
B52	CadN
B52	Cadps
B52	Caper
B52	Cow
B52	Dhit
B52	DopEcR
B52	EndoA
B52	Evi5
B52	Fas1
B52	FoxP
B52	G9a
B52	Galphao
B52	Ggamma30A
B52	Hasp
B52	Hk
B52	Hrb98DE
B52	Hs3st-A
B52	IA-2
B52	Lar
B52	Liprin-gamma
B52	Maf1
B52	Moca-cyp
B52	Myo81F
B52	NaCP60E
B52	NfI
B52	Nrx-1
B52	OtopLa
B52	PAN3
B52	PIP4K
B52	Pde1c
B52	Pgant2
B52	Pitslre
B52	Pka-R2
B52	Pkc53E
B52	Prosap
B52	PsGEF
B52	Psi
B52	Ptp99A
B52	Rbp1-like
B52	Rbp6
B52	Rbp9
B52	Reph
B52	RhoGAP93B
B52	RhoGAPp190
B52	SK
B52	Sap47
B52	Sema1a
B52	Sh
B52	Shal
B52	Snap25
B52	Spn
B52	Srrm234
B52	Syn
B52	Syt1
B52	Syt4
B52	Syt7
B52	Syx1A
B52	Ten-a
B52	Tet
B52	Tob
B52	Tomosyn
B52	Vha44
B52	aPKC
B52	amon
B52	anne
B52	bol
B52	brat
B52	brp
B52	cac
B52	capu
B52	cass
B52	chinmo
B52	chn
B52	cindr
B52	cpo
B52	cpx
B52	dlg1
B52	dpr7
B52	dpr9
B52	dtn
B52	dysc
B52	elav
B52	enc
B52	futsch
B52	glo
B52	hig
B52	hiw
B52	hwt
B52	inaE
B52	jim
B52	jus
B52	kcc
B52	kek1
B52	kirre
B52	l(3)80Fg
B52	l(3)neo38
B52	lncRNA:CR31451
B52	mbl
B52	miple1
B52	msi
B52	mub
B52	mura
B52	nAChRalpha4
B52	nSyb
B52	nmo
B52	nrv3
B52	nwk
B52	onecut
B52	orb2
B52	pan
B52	para
B52	pho
B52	pum
B52	qkr58E-1
B52	qvr
B52	rut
B52	sbr
B52	scaf6
B52	scrt
B52	shakB
B52	shep
B52	slo
B52	sm
B52	sno
B52	ssx
B52	stai
B52	trio
B52	ttv
B52	unc-104
B52	unc-119
B52	unc-13
B52	unk
Bacc	CASK
Bacc	CG10077
Bacc	CG10082
Bacc	CG12605
Bacc	CG13928
Bacc	CG17684
Bacc	CG2269
Bacc	CG31140
Bacc	CG31221
Bacc	CG32017
Bacc	CG32206
Bacc	CG32264
Bacc	CG32432
Bacc	CG32809
Bacc	CG33181
Bacc	Dora
Bacc	CG40498
Bacc	CG41378
Bacc	CG42268
Bacc	CG42322
Bacc	CG42340
Bacc	CG42450
Bacc	CG43066
Bacc	CG4467
Bacc	CG4577
Bacc	stol
Bacc	CG46385
Bacc	CG6329
Bacc	CG9932
Bacc	Ca-alpha1T
Bacc	CaMKI
Bacc	CaMKII
Bacc	Cow
Bacc	Fas1
Bacc	FoxP
Bacc	Gprk1
Bacc	Hasp
Bacc	His3.3B
Bacc	Hrb27C
Bacc	Hs3st-A
Bacc	IA-2
Bacc	Lar
Bacc	MFS17
Bacc	Maf1
Bacc	NaCP60E
Bacc	NfI
Bacc	Nrx-1
Bacc	OtopLa
Bacc	Pde1c
Bacc	Pits
Bacc	Pitslre
Bacc	Pkc53E
Bacc	Ptp99A
Bacc	Rbp1-like
Bacc	Rbp6
Bacc	Rbp9
Bacc	RhoGAP93B
Bacc	RhoGAPp190
Bacc	Rsf1
Bacc	Saf-B
Bacc	Sap47
Bacc	Sh
Bacc	Snap25
Bacc	Spn
Bacc	Srrm234
Bacc	Syt1
Bacc	Syt7
Bacc	Ten-a
Bacc	Tet
Bacc	Tm1
Bacc	Tob
Bacc	Tomosyn
Bacc	Ythdc1
Bacc	amon
Bacc	aqz
Bacc	bol
Bacc	cac
Bacc	cass
Bacc	chinmo
Bacc	chn
Bacc	cindr
Bacc	cpo
Bacc	cpx
Bacc	dpr7
Bacc	dpr9
Bacc	elav
Bacc	futsch
Bacc	heph
Bacc	hig
Bacc	hwt
Bacc	inaE
Bacc	jim
Bacc	jus
Bacc	kcc
Bacc	kek1
Bacc	kirre
Bacc	l(3)80Fg
[truncated: 27,414 more rows]

## Sheet: Table S7
Gene1	Gene2
AGO3	RapGAP1
AGO3	luna
AnxB9	Frl
Argk1	Ogdh
Argk1	lncRNA:CR43459
Argk1	tmod
Atf3	Csk
Atf3	Nrg
Atf3	raw
Atpalpha	CG10077
Atpalpha	bol
Atpalpha	cdi
Atpalpha	lncRNA:CR43459
Atpalpha	pan
CG17684	CG41378
CG17684	Pli
CG17839	CG9628
CG17839	Eip93F
CG17839	cpo
CG17839	ed
CG17839	lncRNA:CR46006
CG17839	vvl
CG30015	Drak
CG31712	pan
CG32066	luna
CG32264	CG9932
CG32264	Pdp1
CG32264	Prosap
CG3961	Gdap2
CG41378	Gprk1
CG41378	MFS17
CG41378	Parp
CG41378	Pli
CG42238	Dbp80
CG42238	Gprk1
CG42238	Parp
CG42238	sdk
CG42663	Pli
CG42663	kuz
CG42663	msn
CG42663	sdk
CG42663	zip
CG42674	lncRNA:let7C
CG45050	lncRNA:CR43459
CG5151	CG9932
CG5151	Drak
CG6959	Drak
CG6959	Dys
CG6959	caps
CG6959	ed
CG6959	kek5
CG9628	cpo
CG9628	lncRNA:CR46006
CG9932	CLIP-190
CG9932	Cad87A
CG9932	Drak
CG9932	Eip75B
CG9932	Eip93F
CG9932	Nrg
CG9932	Prosap
CG9932	Syp
CG9932	cnc
CG9932	kek5
CG9932	lncRNA:CR45054
CG9932	lncRNA:let7C
CG9932	luna
CG9932	mtgo
CG9932	ps
CG9932	sick
CNBP	RpL39
CNBP	RpS18
CNBP	RpS7
CaMKII	Nuak
Cad87A	ed
Cip4	luna
Cirl	nmo
Cyp1	RpL38
Cyp1	RpL39
DIP-lambda	lovit
DOR	KrT95D
DOR	Svil
DOR	mub
Dbp80	Gprk1
Dbp80	Haspin
Dbp80	MFS17
Dbp80	Parp
Dbp80	RhoGAP19D
Dbp80	RpL14
Dbp80	RpL41
Dbp80	l(3)80Fj
Dbp80	rl
Dbp80	spen
Dbp80	tai
DnaJ-1	Hsp83
DnaJ-1	lncRNA:alphagamma-element:CR32865
DnaJ-1	stv
Drak	Dys
Drak	Eip93F
Drak	Prosap
Drak	RapGAP1
Drak	Smr
Drak	ed
Drak	jing
Drak	kek5
Drak	l(3)80Fj
Drak	lncRNA:CR34335
Drak	luna
Drak	siz
Dys	Fas2
Dys	Prosap
Dys	ed
Dys	kek5
Dys	kuz
Dys	lovit
Dys	luna
Dys	sdk
Eip63E	Pli
Eip75B	Glut4EF
Eip75B	Snoo
Eip93F	Prosap
Eip93F	RapGAP1
Eip93F	Syp
Eip93F	Wdr62
Eip93F	caps
Eip93F	cnc
Eip93F	lncRNA:CR46006
Eip93F	par-1
Eip93F	shot
Eip93F	stv
Eip93F	vvl
Evi5	kuz
Fas1	luna
Fas2	Prosap
Fas2	ed
Fas2	sick
Frl	luna
Glut4EF	lncRNA:CR42862
Glut4EF	ps
Gprk1	Haspin
Gprk1	MFS17
Gprk1	Parp
Gprk1	Pli
Gprk1	hdc
Gprk1	hfp
Gprk1	kuz
Gprk1	lola
Gprk1	pum
Gprk1	spen
Haspin	MFS17
Haspin	Parp
HnRNP-K	kuz
Hsp83	lncRNA:alphagamma-element:CR32865
Hsp83	stv
Imp	ed
Imp	sdk
KrT95D	Svil
KrT95D	bol
KrT95D	cdi
MFS17	Parp
MFS17	Pli
MFS17	br
MFS17	sd
MFS17	su(w[a])
MFS17	tai
Mef2	mub
Mical	Pax
Mrtf	Nuak
Mrtf	Tm1
Mrtf	dlg1
Msp300	luna
Msp300	shot
Mur2B	br
Myc	br
Myc	dally
Myc	klar
Myc	kuz
Myc	l(3)80Fj
Myc	pre-rRNA:CR45845
Myc	pum
Myc	sdk
Myo81F	lovit
NFAT	jvl
Ogdh	bol
Nipped-A	Parp
Nuak	Tm1
Nuak	lncRNA:CR43459
Nuak	mub
PMCA	pan
Parp	Pli
Parp	RpLP2
Parp	caz
Parp	kuz
Parp	l(3)80Fj
Parp	lncRNA:CR34335
Parp	lola
Parp	mamo
Parp	rl
Parp	tai
Pli	Stlk
Pli	dally
Pli	kuz
Pli	sd
Pli	unc-13
Prosap	RapGAP1
Prosap	Wdr62
Prosap	ed
Prosap	hdc
Prosap	kek5
Prosap	kuz
Prosap	sick
Ptp10D	kek5
Rack1	RpL18
Rack1	RpL24
Rack1	RpL26
Rack1	RpL28
Rack1	RpL35A
Rack1	RpL4
Rack1	RpS12
Rack1	RpS15Aa
Rack1	RpS18
Rack1	RpS23
Rack1	RpS27A
Rack1	RpS30
Rack1	RpS6
RapGAP1	luna
RapGAP1	mtgo
RapGAP1	sdk
Rbp1-like	pan
RhoGAP71E	klar
RpL10	RpL10Ab
RpL10	RpL12
RpL10	RpL13
RpL10	RpL13A
RpL10	RpL14
RpL10	RpL15
RpL10	RpL17
RpL10	RpL18
RpL10	RpL18A
RpL10	RpL19
RpL10	RpL21
RpL10	RpL23
RpL10	RpL23A
RpL10	RpL24
RpL10	RpL26
RpL10	RpL27A
RpL10	RpL28
RpL10	RpL3
RpL10	RpL31
RpL10	RpL32
RpL10	RpL34b
RpL10	RpL35
RpL10	RpL36
RpL10	RpL37A
RpL10	RpL37a
RpL10	RpL39
RpL10	RpL4
RpL10	RpL40
RpL10	RpL41
RpL10	RpL6
RpL10	RpL7
RpL10	RpL7A
RpL10	RpL8
RpL10	RpL9
RpL10	RpLP0
RpL10	RpLP1
RpL10	RpLP2
RpL10	RpS10b
RpL10	RpS11
RpL10	RpS12
RpL10	RpS13
RpL10	RpS15
RpL10	RpS15Aa
RpL10	RpS16
RpL10	RpS17
RpL10	RpS18
RpL10	RpS19a
RpL10	RpS2
RpL10	RpS20
RpL10	RpS21
RpL10	RpS23
RpL10	RpS24
RpL10	RpS25
RpL10	RpS26
RpL10	RpS27
RpL10	RpS27A
RpL10	RpS28b
RpL10	RpS29
RpL10	RpS3
RpL10	RpS30
RpL10	RpS3A
RpL10	RpS7
RpL10	RpS8
RpL10	Vha13
RpL10	eEF1alpha1
RpL10	eEF5
RpL10	sta
RpL10Ab	RpL12
RpL10Ab	RpL15
RpL10Ab	RpL18A
RpL10Ab	RpL19
RpL10Ab	RpL23
RpL10Ab	RpL24
RpL10Ab	RpL26
RpL10Ab	RpL27A
RpL10Ab	RpL28
RpL10Ab	RpL3
RpL10Ab	RpL32
RpL10Ab	RpL37a
RpL10Ab	RpL40
RpL10Ab	RpL41
RpL10Ab	RpL6
RpL10Ab	RpL7
RpL10Ab	RpL7A
RpL10Ab	RpLP1
RpL10Ab	RpS15
RpL10Ab	RpS16
RpL10Ab	RpS17
RpL10Ab	RpS21
RpL10Ab	RpS23
RpL10Ab	RpS25
RpL10Ab	RpS27
RpL10Ab	RpS30
RpL10Ab	RpS3A
RpL10Ab	RpS9
RpL10Ab	eEF1alpha1
RpL10Ab	sta
RpL11	RpL14
RpL11	RpL15
RpL11	RpL17
RpL11	RpL18
RpL11	RpL18A
RpL11	RpL21
RpL11	RpL24
RpL11	RpL27
RpL11	RpL27A
RpL11	RpL28
RpL11	RpL29
RpL11	RpL32
RpL11	RpL36A
RpL11	RpL37a
RpL11	RpL39
RpL11	RpL6
RpL11	RpL9
RpL11	RpLP0
RpL11	RpLP1
RpL11	RpS10b
RpL11	RpS12
RpL11	RpS13
RpL11	RpS16
RpL11	RpS17
RpL11	RpS18
RpL11	RpS20
RpL11	RpS21
RpL11	RpS23
RpL11	RpS24
RpL11	RpS26
RpL11	RpS27A
RpL11	RpS28b
RpL11	RpS29
RpL11	RpS3
RpL11	RpS8
RpL12	RpL13
RpL12	RpL13A
RpL12	RpL14
RpL12	RpL15
RpL12	RpL17
RpL12	RpL18
RpL12	RpL18A
RpL12	RpL19
RpL12	RpL21
RpL12	RpL23
RpL12	RpL24
RpL12	RpL26
RpL12	RpL27
RpL12	RpL27A
RpL12	RpL28
RpL12	RpL29
RpL12	RpL31
RpL12	RpL32
RpL12	RpL35
RpL12	RpL36A
RpL12	RpL37A
RpL12	RpL37a
RpL12	RpL39
RpL12	RpL40
RpL12	RpL41
RpL12	RpL6
RpL12	RpL7
RpL12	RpL7A
RpL12	RpL8
RpL12	RpL9
RpL12	RpLP1
RpL12	RpLP2
RpL12	RpS10b
RpL12	RpS12
RpL12	RpS13
RpL12	RpS14a
RpL12	RpS15
RpL12	RpS15Aa
RpL12	RpS16
RpL12	RpS17
RpL12	RpS18
RpL12	RpS2
RpL12	RpS20
RpL12	RpS21
RpL12	RpS23
RpL12	RpS24
RpL12	RpS25
RpL12	RpS26
RpL12	RpS27
RpL12	RpS27A
RpL12	RpS28b
RpL12	RpS29
RpL12	RpS30
RpL12	RpS3A
RpL12	RpS4
RpL12	RpS7
RpL12	RpS8
RpL12	RpS9
RpL12	eEF1alpha1
RpL12	sta
RpL13	RpL13A
RpL13	RpL14
RpL13	RpL15
RpL13	RpL17
RpL13	RpL18
RpL13	RpL19
RpL13	RpL21
RpL13	RpL23A
RpL13	RpL24
RpL13	RpL27A
RpL13	RpL28
RpL13	RpL31
RpL13	RpL32
RpL13	RpL36A
RpL13	RpL37A
RpL13	RpL37a
RpL13	RpL39
RpL13	RpL41
RpL13	RpL6
RpL13	RpL7
RpL13	RpL9
RpL13	RpLP1
RpL13	RpLP2
RpL13	RpS10b
RpL13	RpS11
RpL13	RpS15
RpL13	RpS15Aa
RpL13	RpS16
RpL13	RpS18
RpL13	RpS26
RpL13	RpS27
RpL13	RpS27A
RpL13	RpS29
RpL13	RpS3
RpL13	RpS3A
RpL13	RpS8
RpL13	RpS9
RpL13	eEF2
RpL13	sta
RpL13A	RpL14
RpL13A	RpL15
RpL13A	RpL18
RpL13A	RpL18A
RpL13A	RpL21
RpL13A	RpL23
RpL13A	RpL26
RpL13A	RpL27A
RpL13A	RpL28
RpL13A	RpL31
RpL13A	RpL35A
RpL13A	RpL37a
RpL13A	RpL4
RpL13A	RpL40
RpL13A	RpL41
RpL13A	RpL6
RpL13A	RpL7
RpL13A	RpL9
RpL13A	RpLP1
RpL13A	RpLP2
RpL13A	RpS10b
RpL13A	RpS11
RpL13A	RpS15
RpL13A	RpS15Aa
RpL13A	RpS16
RpL13A	RpS17
RpL13A	RpS18
RpL13A	RpS2
RpL13A	RpS20
RpL13A	RpS21
RpL13A	RpS25
RpL13A	RpS27
RpL13A	RpS27A
RpL13A	RpS3
RpL13A	RpS30
RpL13A	RpS3A
RpL13A	RpS4
RpL13A	RpS7
RpL13A	sta
RpL14	RpL15
RpL14	RpL17
RpL14	RpL18
RpL14	RpL18A
RpL14	RpL19
RpL14	RpL21
RpL14	RpL23
RpL14	RpL23A
RpL14	RpL24
RpL14	RpL26
RpL14	RpL28
RpL14	RpL31
RpL14	RpL32
RpL14	RpL34b
RpL14	RpL35A
RpL14	RpL36A
RpL14	RpL37A
RpL14	RpL37a
RpL14	RpL39
RpL14	RpL4
RpL14	RpL40
RpL14	RpL41
RpL14	RpL6
RpL14	RpL7
RpL14	RpL7A
RpL14	RpL9
RpL14	RpLP0
RpL14	RpLP1
RpL14	RpLP2
RpL14	RpS10b
RpL14	RpS11
RpL14	RpS12
RpL14	RpS15
RpL14	RpS15Aa
RpL14	RpS16
RpL14	RpS17
RpL14	RpS18
RpL14	RpS20
RpL14	RpS23
RpL14	RpS24
RpL14	RpS25
RpL14	RpS26
RpL14	RpS27
RpL14	RpS27A
RpL14	RpS28b
RpL14	RpS29
RpL14	RpS3
RpL14	RpS30
RpL14	RpS4
RpL14	RpS7
RpL14	RpS8
RpL15	RpL17
RpL15	RpL18
RpL15	RpL18A
RpL15	RpL19
RpL15	RpL21
RpL15	RpL23
RpL15	RpL23A
RpL15	RpL24
RpL15	RpL26
RpL15	RpL27
RpL15	RpL27A
RpL15	RpL28
RpL15	RpL31
RpL15	RpL32
RpL15	RpL34b
RpL15	RpL36
RpL15	RpL36A
RpL15	RpL37a
RpL15	RpL40
RpL15	RpL6
RpL15	RpL7
RpL15	RpL7A
RpL15	RpLP1
RpL15	RpS10b
RpL15	RpS11
RpL15	RpS12
RpL15	RpS16
RpL15	RpS17
RpL15	RpS18
RpL15	RpS19a
RpL15	RpS2
RpL15	RpS20
RpL15	RpS21
RpL15	RpS23
RpL15	RpS24
RpL15	RpS25
RpL15	RpS26
RpL15	RpS27
RpL15	RpS27A
RpL15	RpS28b
RpL15	RpS29
RpL15	RpS3A
RpL15	RpS4
RpL15	RpS6
RpL15	RpS7
RpL15	eEF2
RpL15	eEF5
RpL15	sta
RpL17	RpL18
RpL17	RpL18A
RpL17	RpL19
RpL17	RpL21
RpL17	RpL23
RpL17	RpL23A
RpL17	RpL26
RpL17	RpL27
RpL17	RpL27A
RpL17	RpL28
RpL17	RpL29
RpL17	RpL3
RpL17	RpL31
RpL17	RpL32
RpL17	RpL34b
RpL17	RpL35
RpL17	RpL35A
RpL17	RpL36
RpL17	RpL36A
RpL17	RpL37A
RpL17	RpL37a
RpL17	RpL39
RpL17	RpL41
RpL17	RpL5
RpL17	RpL6
RpL17	RpL7
RpL17	RpL7A
RpL17	RpL9
RpL17	RpLP0
RpL17	RpLP1
RpL17	RpLP2
RpL17	RpS10b
RpL17	RpS11
RpL17	RpS12
RpL17	RpS15
RpL17	RpS16
RpL17	RpS17
RpL17	RpS18
RpL17	RpS2
RpL17	RpS20
RpL17	RpS23
RpL17	RpS25
RpL17	RpS26
RpL17	RpS27
RpL17	RpS27A
RpL17	RpS28b
RpL17	RpS29
RpL17	RpS3
RpL17	RpS30
RpL17	RpS3A
RpL17	RpS4
RpL17	RpS7
RpL17	RpS9
RpL17	eEF1alpha1
RpL17	eEF2
RpL17	eEF5
RpL17	sta
RpL18	RpL18A
RpL18	RpL19
RpL18	RpL21
RpL18	RpL23
RpL18	RpL23A
RpL18	RpL24
RpL18	RpL26
RpL18	RpL27
RpL18	RpL27A
RpL18	RpL28
RpL18	RpL3
RpL18	RpL31
RpL18	RpL32
RpL18	RpL34b
RpL18	RpL35
RpL18	RpL35A
RpL18	RpL36
RpL18	RpL36A
RpL18	RpL37a
RpL18	RpL39
RpL18	RpL40
RpL18	RpL41
RpL18	RpL5
RpL18	RpL6
RpL18	RpL7
RpL18	RpL7A
RpL18	RpL8
RpL18	RpL9
RpL18	RpLP0
RpL18	RpLP1
RpL18	RpS10b
RpL18	RpS11
RpL18	RpS12
RpL18	RpS13
RpL18	RpS15
RpL18	RpS15Aa
RpL18	RpS16
RpL18	RpS17
RpL18	RpS18
RpL18	RpS19a
RpL18	RpS2
RpL18	RpS20
RpL18	RpS21
RpL18	RpS23
RpL18	RpS25
RpL18	RpS26
RpL18	RpS27
RpL18	RpS27A
RpL18	RpS28b
RpL18	RpS29
RpL18	RpS3
RpL18	RpS30
RpL18	RpS3A
RpL18	RpS7
RpL18	RpS8
RpL18	RpS9
RpL18	eEF1alpha1
RpL18	eEF2
RpL18	eEF5
RpL18	sta
RpL18A	RpL19
RpL18A	RpL21
RpL18A	RpL23
RpL18A	RpL23A
RpL18A	RpL24
RpL18A	RpL26
RpL18A	RpL27
RpL18A	RpL27A
RpL18A	RpL28
RpL18A	RpL31
RpL18A	RpL32
RpL18A	RpL34b
RpL18A	RpL35
RpL18A	RpL36
RpL18A	RpL36A
RpL18A	RpL37A
RpL18A	RpL37a
RpL18A	RpL39
RpL18A	RpL40
RpL18A	RpL41
RpL18A	RpL6
RpL18A	RpL7
RpL18A	RpL7A
RpL18A	RpL8
RpL18A	RpL9
RpL18A	RpLP0
RpL18A	RpLP1
RpL18A	RpLP2
RpL18A	RpS10b
RpL18A	RpS11
RpL18A	RpS12
RpL18A	RpS15
RpL18A	RpS15Aa
RpL18A	RpS16
RpL18A	RpS17
RpL18A	RpS18
RpL18A	RpS19a
RpL18A	RpS20
RpL18A	RpS21
RpL18A	RpS23
RpL18A	RpS24
RpL18A	RpS25
RpL18A	RpS26
RpL18A	RpS27
RpL18A	RpS27A
RpL18A	RpS28b
RpL18A	RpS29
RpL18A	RpS3
RpL18A	RpS30
RpL18A	RpS3A
RpL18A	RpS4
RpL18A	RpS7
RpL18A	RpS8
RpL18A	blw
RpL18A	eEF1alpha1
RpL18A	eEF5
RpL18A	sta
RpL19	RpL21
RpL19	RpL23
RpL19	RpL24
RpL19	RpL26
RpL19	RpL27
RpL19	RpL28
RpL19	RpL32
RpL19	RpL34b
RpL19	RpL35
RpL19	RpL36A
RpL19	RpL37A
RpL19	RpL37a
RpL19	RpL39
RpL19	RpL4
RpL19	RpL40
RpL19	RpL41
RpL19	RpL6
RpL19	RpL7
RpL19	RpL7A
RpL19	RpL8
RpL19	RpL9
RpL19	RpLP0
RpL19	RpLP1
RpL19	RpLP2
RpL19	RpS10b
RpL19	RpS11
RpL19	RpS12
RpL19	RpS15
RpL19	RpS15Aa
RpL19	RpS16
RpL19	RpS17
RpL19	RpS18
RpL19	RpS2
RpL19	RpS20
RpL19	RpS21
RpL19	RpS23
RpL19	RpS24
RpL19	RpS25
RpL19	RpS26
RpL19	RpS27
RpL19	RpS27A
RpL19	RpS28b
RpL19	RpS29
RpL19	RpS3
RpL19	RpS30
RpL19	RpS3A
RpL19	RpS4
RpL19	RpS8
RpL19	RpS9
RpL19	eEF1alpha1
RpL19	eEF2
RpL19	eEF5
RpL19	sta
RpL21	RpL23
RpL21	RpL23A
RpL21	RpL24
RpL21	RpL26
RpL21	RpL28
RpL21	RpL31
RpL21	RpL32
RpL21	RpL34b
RpL21	RpL35
RpL21	RpL35A
RpL21	RpL36
RpL21	RpL36A
RpL21	RpL37A
RpL21	RpL37a
RpL21	RpL39
RpL21	RpL4
RpL21	RpL40
RpL21	RpL41
RpL21	RpL6
RpL21	RpL7
RpL21	RpL7A
RpL21	RpL9
RpL21	RpLP1
RpL21	RpLP2
RpL21	RpS10b
RpL21	RpS11
RpL21	RpS12
RpL21	RpS15
RpL21	RpS15Aa
RpL21	RpS16
RpL21	RpS17
RpL21	RpS18
RpL21	RpS19a
RpL21	RpS20
RpL21	RpS21
RpL21	RpS23
RpL21	RpS24
RpL21	RpS25
RpL21	RpS26
RpL21	RpS27
RpL21	RpS27A
RpL21	RpS28b
RpL21	RpS29
RpL21	RpS3
RpL21	RpS30
RpL21	RpS3A
RpL21	RpS7
RpL21	RpS8
RpL21	RpS9
RpL21	eEF1alpha1
RpL21	eEF2
RpL21	sta
RpL23	RpL24
RpL23	RpL26
RpL23	RpL27
RpL23	RpL27A
RpL23	RpL28
RpL23	RpL31
RpL23	RpL32
RpL23	RpL35
RpL23	RpL36A
RpL23	RpL37A
RpL23	RpL37a
RpL23	RpL39
RpL23	RpL4
RpL23	RpL40
RpL23	RpL41
RpL23	RpL6
RpL23	RpL7
RpL23	RpL7A
RpL23	RpL9
RpL23	RpLP1
RpL23	RpLP2
RpL23	RpS10b
RpL23	RpS11
RpL23	RpS12
RpL23	RpS15
RpL23	RpS15Aa
RpL23	RpS16
RpL23	RpS17
RpL23	RpS18
RpL23	RpS20
RpL23	RpS21
RpL23	RpS23
RpL23	RpS24
RpL23	RpS25
RpL23	RpS26
RpL23	RpS27
RpL23	RpS27A
RpL23	RpS28b
RpL23	RpS29
RpL23	RpS3
RpL23	RpS30
RpL23	RpS3A
RpL23	RpS4
RpL23	RpS6
RpL23	RpS7
RpL23	RpS8
RpL23	blw
RpL23	eEF1alpha1
RpL23	eEF5
RpL23A	RpL27
RpL23A	RpL27A
RpL23A	RpL28
RpL23A	RpL29
RpL23A	RpL3
RpL23A	RpL31
RpL23A	RpL35A
RpL23A	RpL36A
RpL23A	RpL37A
RpL23A	RpL37a
RpL23A	RpL39
RpL23A	RpL4
RpL23A	RpL40
RpL23A	RpL41
RpL23A	RpL6
RpL23A	RpL7
RpL23A	RpL9
RpL23A	RpLP0
RpL23A	RpLP1
RpL23A	RpLP2
RpL23A	RpS10b
RpL23A	RpS12
RpL23A	RpS15
RpL23A	RpS16
RpL23A	RpS20
RpL23A	RpS21
RpL23A	RpS26
RpL23A	RpS27
RpL23A	RpS27A
RpL23A	RpS29
RpL23A	RpS7
RpL23A	sta
RpL24	RpL26
RpL24	RpL27
RpL24	RpL27A
RpL24	RpL28
RpL24	RpL29
RpL24	RpL3
RpL24	RpL31
RpL24	RpL32
RpL24	RpL34b
RpL24	RpL35A
RpL24	RpL36
RpL24	RpL36A
RpL24	RpL37A
RpL24	RpL37a
RpL24	RpL38
RpL24	RpL39
RpL24	RpL4
RpL24	RpL40
RpL24	RpL41
RpL24	RpL7
RpL24	RpL9
RpL24	RpLP0
RpL24	RpLP1
RpL24	RpS10b
RpL24	RpS11
RpL24	RpS12
RpL24	RpS15
RpL24	RpS15Aa
RpL24	RpS16
RpL24	RpS17
RpL24	RpS18
RpL24	RpS20
RpL24	RpS21
RpL24	RpS23
RpL24	RpS24
RpL24	RpS25
RpL24	RpS26
RpL24	RpS27
RpL24	RpS27A
RpL24	RpS28b
RpL24	RpS29
RpL24	RpS3
RpL24	RpS30
RpL24	RpS7
RpL24	RpS8
RpL24	RpS9
RpL24	eEF1alpha1
RpL24	eEF2
RpL26	RpL27
RpL26	RpL27A
RpL26	RpL28
RpL26	RpL29
RpL26	RpL31
RpL26	RpL32
RpL26	RpL34b
RpL26	RpL35
RpL26	RpL35A
RpL26	RpL36A
RpL26	RpL37A
RpL26	RpL37a
RpL26	RpL38
RpL26	RpL39
RpL26	RpL40
RpL26	RpL41
RpL26	RpL6
RpL26	RpL7
RpL26	RpL7A
RpL26	RpL9
RpL26	RpLP1
RpL26	RpLP2
RpL26	RpS10b
RpL26	RpS11
RpL26	RpS12
RpL26	RpS13
RpL26	RpS14a
RpL26	RpS15
RpL26	RpS15Aa
RpL26	RpS16
RpL26	RpS17
RpL26	RpS18
RpL26	RpS19a
RpL26	RpS2
RpL26	RpS20
RpL26	RpS21
RpL26	RpS23
RpL26	RpS24
RpL26	RpS25
RpL26	RpS26
RpL26	RpS27
RpL26	RpS27A
RpL26	RpS28b
RpL26	RpS29
RpL26	RpS30
RpL26	RpS4
RpL26	RpS7
RpL26	RpS8
RpL26	sta
RpL27	RpL27A
RpL27	RpL28
RpL27	RpL29
RpL27	RpL31
RpL27	RpL32
RpL27	RpL34b
RpL27	RpL35A
RpL27	RpL36A
RpL27	RpL37A
RpL27	RpL37a
RpL27	RpL39
RpL27	RpL40
RpL27	RpL41
RpL27	RpL6
RpL27	RpL7
RpL27	RpL7A
RpL27	RpL9
RpL27	RpLP1
RpL27	RpLP2
RpL27	RpS10b
RpL27	RpS12
RpL27	RpS15
RpL27	RpS16
RpL27	RpS17
RpL27	RpS18
RpL27	RpS19a
RpL27	RpS20
RpL27	RpS21
RpL27	RpS23
RpL27	RpS24
RpL27	RpS25
RpL27	RpS26
RpL27	RpS27
RpL27	RpS27A
RpL27	RpS29
RpL27	RpS3
RpL27	RpS30
RpL27	RpS3A
RpL27	RpS7
RpL27	eEF2
RpL27A	RpL28
RpL27A	RpL29
RpL27A	RpL3
RpL27A	RpL31
RpL27A	RpL32
RpL27A	RpL35
RpL27A	RpL35A
RpL27A	RpL36
RpL27A	RpL36A
RpL27A	RpL37A
RpL27A	RpL37a
RpL27A	RpL39
RpL27A	RpL40
RpL27A	RpL41
RpL27A	RpL6
RpL27A	RpL7
RpL27A	RpL7A
RpL27A	RpL9
RpL27A	RpLP0
RpL27A	RpLP1
RpL27A	RpLP2
RpL27A	RpS10b
RpL27A	RpS11
RpL27A	RpS12
RpL27A	RpS15
RpL27A	RpS15Aa
RpL27A	RpS16
RpL27A	RpS17
RpL27A	RpS18
RpL27A	RpS19a
RpL27A	RpS2
RpL27A	RpS20
RpL27A	RpS21
RpL27A	RpS23
RpL27A	RpS25
RpL27A	RpS26
RpL27A	RpS27
RpL27A	RpS27A
RpL27A	RpS28b
RpL27A	RpS29
RpL27A	RpS3
RpL27A	RpS30
RpL27A	RpS3A
RpL27A	RpS4
RpL27A	RpS7
RpL27A	RpS8
RpL27A	eEF1alpha1
RpL27A	sta
RpL28	RpL29
RpL28	RpL3
RpL28	RpL31
RpL28	RpL32
RpL28	RpL34b
RpL28	RpL35
RpL28	RpL35A
RpL28	RpL36
RpL28	RpL36A
RpL28	RpL37A
RpL28	RpL37a
RpL28	RpL39
RpL28	RpL4
RpL28	RpL40
RpL28	RpL41
RpL28	RpL6
RpL28	RpL7
RpL28	RpL7A
RpL28	RpL8
RpL28	RpL9
RpL28	RpLP0
RpL28	RpLP1
RpL28	RpLP2
RpL28	RpS10b
RpL28	RpS11
RpL28	RpS12
RpL28	RpS13
RpL28	RpS15
RpL28	RpS15Aa
RpL28	RpS16
RpL28	RpS17
RpL28	RpS18
RpL28	RpS19a
RpL28	RpS2
RpL28	RpS20
RpL28	RpS21
RpL28	RpS23
RpL28	RpS24
RpL28	RpS25
RpL28	RpS26
RpL28	RpS27
RpL28	RpS27A
RpL28	RpS28b
RpL28	RpS29
RpL28	RpS3
RpL28	RpS30
RpL28	RpS3A
RpL28	RpS4
RpL28	RpS6
RpL28	RpS7
RpL28	RpS8
RpL28	RpS9
RpL28	eEF1alpha1
RpL28	eEF2
RpL28	eEF5
RpL28	eIF4A
RpL28	sta
RpL29	RpL31
RpL29	RpL32
RpL29	RpL35
RpL29	RpL36A
RpL29	RpL37a
RpL29	RpL40
RpL29	RpL41
RpL29	RpL7
RpL29	RpL8
RpL29	RpL9
RpL29	RpLP0
RpL29	RpLP1
RpL29	RpS12
RpL29	RpS15
RpL29	RpS16
RpL29	RpS18
RpL29	RpS20
RpL29	RpS23
RpL29	RpS25
RpL29	RpS26
RpL29	RpS27
RpL29	RpS27A
RpL29	RpS28b
RpL29	RpS29
RpL29	RpS3
RpL29	RpS30
RpL29	RpS3A
RpL29	eEF1alpha1
RpL29	eEF5
RpL29	sta
RpL3	RpL36A
RpL3	RpL7
RpL3	RpL7A
RpL3	RpLP1
RpL3	RpS11
RpL3	RpS12
RpL3	RpS27A
RpL3	RpS30
RpL3	RpS3A
RpL3	RpS4
RpL3	RpS9
RpL3	eEF1alpha1
RpL3	sta
RpL31	RpL32
RpL31	RpL35
RpL31	RpL36
RpL31	RpL36A
RpL31	RpL37a
RpL31	RpL39
RpL31	RpL4
RpL31	RpL40
RpL31	RpL41
RpL31	RpL6
RpL31	RpL7
RpL31	RpL8
RpL31	RpL9
RpL31	RpLP0
RpL31	RpLP1
RpL31	RpLP2
RpL31	RpS10b
RpL31	RpS11
RpL31	RpS12
RpL31	RpS13
RpL31	RpS15
RpL31	RpS15Aa
RpL31	RpS16
RpL31	RpS17
RpL31	RpS18
RpL31	RpS19a
RpL31	RpS2
RpL31	RpS20
RpL31	RpS21
RpL31	RpS23
RpL31	RpS25
RpL31	RpS26
RpL31	RpS27
RpL31	RpS27A
RpL31	RpS28b
RpL31	RpS3
RpL31	RpS30
RpL31	RpS3A
RpL31	RpS4
RpL31	RpS7
RpL31	RpS8
RpL31	RpS9
RpL31	eEF1alpha1
RpL31	eEF2
RpL31	sta
RpL32	RpL34b
RpL32	RpL36
RpL32	RpL36A
RpL32	RpL37A
RpL32	RpL37a
RpL32	RpL39
RpL32	RpL4
RpL32	RpL41
RpL32	RpL5
RpL32	RpL6
RpL32	RpL7
RpL32	RpL7A
RpL32	RpL9
RpL32	RpLP0
RpL32	RpLP1
RpL32	RpLP2
RpL32	RpS10b
RpL32	RpS11
RpL32	RpS12
RpL32	RpS14a
RpL32	RpS15
RpL32	RpS15Aa
RpL32	RpS16
RpL32	RpS17
RpL32	RpS18
RpL32	RpS19a
RpL32	RpS2
RpL32	RpS20
RpL32	RpS21
RpL32	RpS23
RpL32	RpS25
RpL32	RpS26
RpL32	RpS27
RpL32	RpS27A
RpL32	RpS28b
RpL32	RpS29
RpL32	RpS3
RpL32	RpS30
RpL32	RpS3A
RpL32	RpS4
RpL32	RpS6
RpL32	RpS7
RpL32	RpS8
RpL32	blw
RpL32	eEF1alpha1
RpL32	eEF5
RpL32	sta
RpL34b	RpL35A
RpL34b	RpL36A
RpL34b	RpL37A
RpL34b	RpL37a
RpL34b	RpL40
RpL34b	RpL41
RpL34b	RpL6
RpL34b	RpL7
RpL34b	RpL7A
RpL34b	RpL9
RpL34b	RpLP1
RpL34b	RpLP2
RpL34b	RpS10b
RpL34b	RpS11
RpL34b	RpS15
RpL34b	RpS16
RpL34b	RpS17
RpL34b	RpS18
RpL34b	RpS19a
RpL34b	RpS2
RpL34b	RpS20
RpL34b	RpS23
RpL34b	RpS25
RpL34b	RpS26
RpL34b	RpS27
RpL34b	RpS28b
RpL34b	RpS29
RpL34b	RpS30
RpL34b	RpS3A
RpL34b	RpS4
RpL34b	RpS7
RpL34b	RpS8
RpL35	RpL36A
RpL35	RpL37a
RpL35	RpL39
RpL35	RpL6
RpL35	RpL7
RpL35	RpLP0
RpL35	RpS10b
RpL35	RpS11
RpL35	RpS15
RpL35	RpS16
RpL35	RpS17
RpL35	RpS18
RpL35	RpS21
RpL35	RpS23
RpL35	RpS24
RpL35	RpS25
RpL35	RpS26
RpL35	RpS27
RpL35	RpS27A
RpL35	RpS28b
RpL35	RpS3
RpL35	RpS3A
RpL35	RpS7
RpL35	RpS8
RpL35	eEF2
RpL35	eEF5
RpL35A	RpL36A
RpL35A	RpL37A
RpL35A	RpL37a
RpL35A	RpL39
RpL35A	RpL40
RpL35A	RpL41
RpL35A	RpL5
RpL35A	RpL7
RpL35A	RpL9
RpL35A	RpLP0
RpL35A	RpLP1
RpL35A	RpLP2
RpL35A	RpS10b
RpL35A	RpS12
RpL35A	RpS15
RpL35A	RpS17
RpL35A	RpS23
RpL35A	RpS25
RpL35A	RpS26
RpL35A	RpS27
RpL35A	RpS27A
RpL35A	RpS28b
RpL35A	RpS3
RpL35A	RpS3A
RpL35A	RpS4
RpL35A	RpS7
RpL35A	eEF2
RpL35A	eEF5
RpL35A	sta
RpL36	RpL36A
RpL36	RpL39
RpL36	RpL41
RpL36	RpL6
RpL36	RpL7
RpL36	RpL7A
RpL36	RpLP1
RpL36	RpS10b
RpL36	RpS11
RpL36	RpS15
RpL36	RpS17
RpL36	RpS18
RpL36	RpS21
RpL36	RpS23
RpL36	RpS25
RpL36	RpS27A
RpL36	RpS29
RpL36	RpS3
RpL36	RpS3A
RpL36	RpS8
RpL36	eEF1alpha1
RpL36A	RpL37A
RpL36A	RpL37a
RpL36A	RpL38
RpL36A	RpL39
RpL36A	RpL40
RpL36A	RpL41
RpL36A	RpL6
RpL36A	RpL7
RpL36A	RpL7A
RpL36A	RpL8
RpL36A	RpL9
RpL36A	RpLP0
RpL36A	RpLP1
RpL36A	RpLP2
RpL36A	RpS10b
RpL36A	RpS11
RpL36A	RpS12
RpL36A	RpS13
RpL36A	RpS14a
RpL36A	RpS15
RpL36A	RpS16
RpL36A	RpS17
RpL36A	RpS18
RpL36A	RpS19a
RpL36A	RpS20
RpL36A	RpS21
RpL36A	RpS23
RpL36A	RpS24
RpL36A	RpS25
RpL36A	RpS26
RpL36A	RpS27
RpL36A	RpS27A
RpL36A	RpS28b
RpL36A	RpS29
RpL36A	RpS3
RpL36A	RpS30
RpL36A	RpS4
RpL36A	RpS7
RpL36A	RpS8
RpL36A	eEF1alpha1
RpL36A	eEF2
RpL36A	eEF5
RpL36A	sta
RpL37A	RpL37a
RpL37A	RpL39
RpL37A	RpL41
RpL37A	RpL6
RpL37A	RpL7A
RpL37A	RpL9
RpL37A	RpLP1
RpL37A	RpLP2
RpL37A	RpS10b
RpL37A	RpS11
RpL37A	RpS12
RpL37A	RpS15
RpL37A	RpS16
RpL37A	RpS17
RpL37A	RpS18
RpL37A	RpS23
RpL37A	RpS24
RpL37A	RpS25
RpL37A	RpS26
RpL37A	RpS27
RpL37A	RpS27A
RpL37A	RpS28b
RpL37A	RpS29
RpL37A	RpS3
RpL37A	RpS30
RpL37A	RpS3A
RpL37A	RpS7
RpL37A	RpS8
RpL37A	eEF1alpha1
RpL37A	sta
RpL37a	RpL38
RpL37a	RpL39
RpL37a	RpL40
RpL37a	RpL41
RpL37a	RpL5
RpL37a	RpL6
RpL37a	RpL7
RpL37a	RpL7A
RpL37a	RpL8
RpL37a	RpL9
RpL37a	RpLP0
RpL37a	RpLP1
RpL37a	RpS10b
RpL37a	RpS11
RpL37a	RpS12
RpL37a	RpS13
RpL37a	RpS15
RpL37a	RpS15Aa
RpL37a	RpS16
RpL37a	RpS17
RpL37a	RpS18
RpL37a	RpS19a
RpL37a	RpS20
RpL37a	RpS21
RpL37a	RpS23
RpL37a	RpS24
RpL37a	RpS25
RpL37a	RpS26
RpL37a	RpS27
RpL37a	RpS27A
RpL37a	RpS28b
RpL37a	RpS29
RpL37a	RpS3
RpL37a	RpS30
RpL37a	RpS3A
RpL37a	RpS4
RpL37a	RpS7
RpL37a	RpS8
RpL37a	RpS9
RpL37a	blw
RpL37a	eEF1alpha1
RpL37a	eEF2
RpL37a	eEF5
RpL37a	sta
RpL38	RpLP1
RpL38	RpS15
RpL38	RpS29
RpL38	RpS3
RpL38	RpS8
RpL39	RpL4
RpL39	RpL40
RpL39	RpL41
RpL39	RpL6
RpL39	RpL7
RpL39	RpL7A
RpL39	RpLP0
RpL39	RpLP1
RpL39	RpLP2
RpL39	RpS10b
RpL39	RpS11
RpL39	RpS13
RpL39	RpS15Aa
RpL39	RpS16
RpL39	RpS17
RpL39	RpS18
RpL39	RpS20
RpL39	RpS21
RpL39	RpS23
RpL39	RpS25
RpL39	RpS26
RpL39	RpS27
RpL39	RpS27A
RpL39	RpS28b
RpL39	RpS29
RpL39	RpS3
RpL39	RpS30
RpL39	RpS3A
RpL39	RpS4
RpL39	RpS8
RpL39	Vha13
RpL39	blw
RpL39	eEF1alpha1
RpL39	eEF2
RpL39	eEF5
RpL39	rl
RpL39	sta
RpL4	RpL6
RpL4	RpL9
RpL4	RpLP1
RpL4	RpLP2
RpL4	RpS15
RpL4	RpS15Aa
RpL4	RpS16
RpL4	RpS18
RpL4	RpS25
RpL4	RpS27
RpL4	RpS27A
RpL4	RpS28b
RpL4	RpS6
RpL4	RpS7
RpL4	RpS8
RpL4	RpS9
RpL4	eEF1alpha1
RpL4	sta
RpL40	RpL41
RpL40	RpL7
RpL40	RpL9
RpL40	RpLP0
RpL40	RpLP1
RpL40	RpLP2
RpL40	RpS10b
RpL40	RpS11
RpL40	RpS12
RpL40	RpS13
RpL40	RpS15
RpL40	RpS16
RpL40	RpS17
RpL40	RpS18
RpL40	RpS19a
RpL40	RpS20
RpL40	RpS21
RpL40	RpS23
RpL40	RpS24
RpL40	RpS25
RpL40	RpS26
RpL40	RpS27
RpL40	RpS27A
RpL40	RpS28b
RpL40	RpS29
RpL40	RpS3
RpL40	RpS30
RpL40	RpS3A
RpL40	RpS4
RpL40	RpS6
RpL40	RpS7
RpL40	RpS8
RpL40	awd
RpL40	eEF1alpha1
RpL40	sta
RpL41	RpL7
RpL41	RpL7A
RpL41	RpLP0
RpL41	RpLP1
RpL41	RpLP2
RpL41	RpS10b
RpL41	RpS11
RpL41	RpS15
RpL41	RpS15Aa
RpL41	RpS16
RpL41	RpS17
RpL41	RpS18
RpL41	RpS2
RpL41	RpS20
RpL41	RpS21
RpL41	RpS23
RpL41	RpS25
RpL41	RpS26
RpL41	RpS27
RpL41	RpS27A
RpL41	RpS28b
RpL41	RpS29
RpL41	RpS30
RpL41	RpS3A
RpL41	RpS4
RpL41	RpS7
RpL41	RpS8
RpL41	RpS9
RpL41	blw
RpL41	eEF1alpha1
RpL41	eEF2
RpL41	eEF5
RpL5	RpLP1
RpL5	RpS27
RpL5	RpS3A
RpL5	eEF1alpha1
RpL6	RpL7
RpL6	RpL7A
RpL6	RpL8
RpL6	RpLP1
RpL6	RpLP2
RpL6	RpS10b
RpL6	RpS11
RpL6	RpS15
RpL6	RpS16
RpL6	RpS17
RpL6	RpS18
RpL6	RpS19a
RpL6	RpS20
RpL6	RpS21
RpL6	RpS23
RpL6	RpS24
RpL6	RpS25
RpL6	RpS26
RpL6	RpS27
RpL6	RpS27A
RpL6	RpS28b
RpL6	RpS29
RpL6	RpS3
RpL6	RpS30
RpL6	RpS3A
RpL6	RpS7
RpL6	RpS8
RpL6	eEF1alpha1
RpL6	eEF2
RpL6	eEF5
RpL6	sta
RpL7	RpL7A
RpL7	RpL8
RpL7	RpL9
RpL7	RpLP1
RpL7	RpLP2
RpL7	RpS10b
RpL7	RpS15
RpL7	RpS15Aa
RpL7	RpS16
RpL7	RpS17
RpL7	RpS18
RpL7	RpS19a
RpL7	RpS2
RpL7	RpS20
RpL7	RpS21
RpL7	RpS23
RpL7	RpS24
RpL7	RpS25
RpL7	RpS26
RpL7	RpS27
RpL7	RpS27A
RpL7	RpS28b
RpL7	RpS29
RpL7	RpS3
RpL7	RpS30
RpL7	RpS3A
RpL7	RpS6
RpL7	RpS7
RpL7	RpS8
RpL7	RpS9
RpL7	eEF1alpha1
RpL7	eEF5
RpL7	sta
RpL7A	RpL8
RpL7A	RpLP1
RpL7A	RpLP2
RpL7A	RpS10b
RpL7A	RpS11
RpL7A	RpS12
RpL7A	RpS15
RpL7A	RpS16
RpL7A	RpS17
RpL7A	RpS18
RpL7A	RpS23
RpL7A	RpS25
RpL7A	RpS26
RpL7A	RpS27
RpL7A	RpS3
RpL7A	RpS30
RpL7A	RpS3A
RpL7A	RpS7
RpL7A	RpS8
RpL7A	RpS9
RpL7A	eEF1alpha1
RpL7A	eEF5
RpL7A	sta
RpL8	RpLP1
RpL8	RpS10b
RpL8	RpS11
RpL8	RpS17
RpL8	RpS18
RpL8	RpS20
RpL8	RpS23
RpL8	RpS25
RpL8	RpS26
RpL8	RpS27
RpL8	RpS27A
RpL8	RpS3A
RpL8	RpS7
RpL8	eEF1alpha1
RpL8	sta
RpL9	RpLP1
RpL9	RpLP2
RpL9	RpS10b
RpL9	RpS11
RpL9	RpS12
RpL9	RpS13
RpL9	RpS15
RpL9	RpS15Aa
RpL9	RpS16
RpL9	RpS17
RpL9	RpS18
RpL9	RpS20
RpL9	RpS21
RpL9	RpS23
RpL9	RpS24
RpL9	RpS25
RpL9	RpS26
RpL9	RpS27
RpL9	RpS27A
RpL9	RpS29
RpL9	RpS3
RpL9	RpS30
RpL9	RpS7
RpL9	RpS8
RpL9	RpS9
RpL9	eEF5
RpL9	sta
RpLP0	RpLP1
RpLP0	RpS10b
RpLP0	RpS13
RpLP0	RpS15
RpLP0	RpS15Aa
RpLP0	RpS16
RpLP0	RpS17
RpLP0	RpS18
RpLP0	RpS19a
RpLP0	RpS20
RpLP0	RpS21
RpLP0	RpS23
RpLP0	RpS25
RpLP0	RpS26
RpLP0	RpS27
RpLP0	RpS29
RpLP0	RpS3
RpLP0	RpS3A
RpLP0	RpS7
RpLP0	eEF1alpha1
RpLP0	eEF2
RpLP0	eEF5
RpLP0	sta
RpLP1	RpLP2
RpLP1	RpS10b
RpLP1	RpS11
RpLP1	RpS12
RpLP1	RpS14a
RpLP1	RpS15
RpLP1	RpS15Aa
RpLP1	RpS16
RpLP1	RpS17
RpLP1	RpS18
RpLP1	RpS19a
RpLP1	RpS2
RpLP1	RpS20
RpLP1	RpS21
RpLP1	RpS23
RpLP1	RpS24
RpLP1	RpS25
RpLP1	RpS26
RpLP1	RpS27
RpLP1	RpS27A
RpLP1	RpS28b
RpLP1	RpS29
RpLP1	RpS3
RpLP1	RpS30
RpLP1	RpS3A
RpLP1	RpS4
RpLP1	RpS7
RpLP1	RpS8
RpLP1	RpS9
RpLP1	eEF1alpha1
RpLP1	eEF2
RpLP1	eEF5
RpLP1	sta
RpLP2	RpS10b
RpLP2	RpS11
RpLP2	RpS15
RpLP2	RpS16
RpLP2	RpS17
RpLP2	RpS18
RpLP2	RpS2
RpLP2	RpS20
RpLP2	RpS21
RpLP2	RpS23
RpLP2	RpS25
RpLP2	RpS26
RpLP2	RpS27
RpLP2	RpS27A
RpLP2	RpS28b
RpLP2	RpS29
RpLP2	RpS30
RpLP2	RpS3A
RpLP2	RpS4
RpLP2	RpS7
RpLP2	RpS8
RpLP2	RpS9
RpLP2	eEF1alpha1
RpLP2	rl
RpS10b	RpS12
RpS10b	RpS15
RpS10b	RpS16
RpS10b	RpS17
RpS10b	RpS18
RpS10b	RpS19a
RpS10b	RpS2
RpS10b	RpS20
RpS10b	RpS21
RpS10b	RpS23
RpS10b	RpS24
RpS10b	RpS25
RpS10b	RpS26
RpS10b	RpS27
RpS10b	RpS27A
RpS10b	RpS28b
RpS10b	RpS29
RpS10b	RpS3
RpS10b	RpS30
RpS10b	RpS3A
RpS10b	RpS4
RpS10b	RpS6
RpS10b	RpS7
RpS10b	RpS8
RpS10b	RpS9
RpS10b	blw
RpS10b	eEF1alpha1
RpS10b	eEF2
RpS10b	eEF5
RpS10b	sta
RpS11	RpS12
RpS11	RpS15
RpS11	RpS15Aa
RpS11	RpS16
RpS11	RpS17
RpS11	RpS18
RpS11	RpS20
RpS11	RpS21
RpS11	RpS23
RpS11	RpS24
RpS11	RpS25
RpS11	RpS26
RpS11	RpS27
RpS11	RpS27A
RpS11	RpS29
RpS11	RpS3
RpS11	RpS30
RpS11	RpS3A
RpS11	RpS4
RpS11	RpS7
RpS11	RpS8
RpS11	RpS9
RpS11	eEF1alpha1
RpS11	sta
RpS12	RpS16
RpS12	RpS18
RpS12	RpS20
RpS12	RpS21
RpS12	RpS24
RpS12	RpS26
RpS12	RpS27
RpS12	RpS27A
RpS12	RpS28b
RpS12	RpS3A
RpS12	RpS4
RpS12	RpS7
RpS12	RpS9
RpS12	eEF1alpha1
RpS12	sta
RpS13	RpS15
RpS13	RpS17
RpS13	RpS20
RpS13	RpS21
RpS13	RpS23
RpS13	RpS26
RpS13	RpS27
RpS13	RpS27A
RpS13	RpS28b
RpS13	eEF5
RpS14a	RpS15
RpS14a	RpS17
RpS14a	RpS27
RpS14a	RpS28b
RpS14a	RpS8
RpS15	RpS15Aa
RpS15	RpS16
RpS15	RpS17
RpS15	RpS18
RpS15	RpS19a
RpS15	RpS2
RpS15	RpS20
RpS15	RpS21
RpS15	RpS23
RpS15	RpS24
RpS15	RpS25
RpS15	RpS26
RpS15	RpS27
RpS15	RpS27A
RpS15	RpS28b
[truncated: 358 more rows]

## Sheet: Table S8
shared.genes
Rack1
RpL10Ab
RpL12
RpL13
RpL13A
RpL14
RpL15
RpL17
RpL18
RpL18A
RpL21
RpL23A
RpL26
RpL27
RpL28
RpL29
RpL3
RpL31
RpL32
RpL34b
RpL35
RpL35A
RpL36A
RpL38
RpL39
RpL4
RpL40
RpL41
RpL6
RpL7
RpL7A
RpL8
RpL9
RpLP0
RpLP1
RpLP2
RpS10b
RpS11
RpS13
RpS14a
RpS15
RpS15Aa
RpS16
RpS17
RpS2
RpS20
RpS21
RpS23
RpS25
RpS26
RpS27A
RpS28b
RpS29
RpS3
RpS30
RpS3A
RpS4
RpS8
RpS9
RpS6
sta
RpL5
RpS24
RpS19a

## Sheet: Table S9
Gene1	Gene2
Rack1	RpL18
Rack1	RpL26
Rack1	RpL28
Rack1	RpL4
Rack1	RpS27A
Rack1	RpS6
RpL10Ab	RpL12
RpL10Ab	RpL18A
RpL10Ab	RpL26
RpL10Ab	RpL28
RpL10Ab	RpL40
RpL10Ab	RpL6
RpL10Ab	RpL7
RpL10Ab	RpL7A
RpL10Ab	RpLP1
RpL10Ab	RpS15
RpL10Ab	RpS16
RpL10Ab	RpS21
RpL10Ab	RpS25
RpL10Ab	RpS3A
RpL10Ab	sta
RpL12	RpL13
RpL12	RpL13A
RpL12	RpL14
RpL12	RpL17
RpL12	RpL18
RpL12	RpL18A
RpL12	RpL21
RpL12	RpL26
RpL12	RpL27
RpL12	RpL28
RpL12	RpL29
RpL12	RpL31
RpL12	RpL32
RpL12	RpL35
RpL12	RpL36A
RpL12	RpL39
RpL12	RpL40
RpL12	RpL41
RpL12	RpL6
RpL12	RpL7
RpL12	RpL7A
RpL12	RpL8
RpL12	RpL9
RpL12	RpLP1
RpL12	RpS13
RpL12	RpS14a
RpL12	RpS15
RpL12	RpS15Aa
RpL12	RpS16
RpL12	RpS2
RpL12	RpS23
RpL12	RpS26
RpL12	RpS28b
RpL12	RpS30
RpL12	RpS3A
RpL12	RpS4
RpL12	RpS8
RpL12	RpS9
RpL12	sta
RpL13	RpL13A
RpL13	RpL14
RpL13	RpL17
RpL13	RpL18
RpL13	RpL21
RpL13	RpL31
RpL13	RpL6
RpL13	RpL7
RpL13	RpL9
RpL13	RpLP2
RpL13	RpS16
RpL13	RpS26
RpL13	RpS3
RpL13	RpS8
RpL13	RpS9
RpL13	sta
RpL13A	RpL14
RpL13A	RpL18
RpL13A	RpL18A
RpL13A	RpL21
RpL13A	RpL26
RpL13A	RpL28
RpL13A	RpL31
RpL13A	RpL35A
RpL13A	RpL4
RpL13A	RpL40
RpL13A	RpL6
RpL13A	RpL7
RpL13A	RpL9
RpL13A	RpLP1
RpL13A	RpLP2
RpL13A	RpS10b
RpL13A	RpS11
RpL13A	RpS15
RpL13A	RpS16
RpL13A	RpS2
RpL13A	RpS20
RpL13A	RpS21
RpL13A	RpS25
RpL13A	RpS27A
RpL13A	RpS3
RpL13A	RpS3A
RpL13A	RpS4
RpL13A	sta
RpL14	RpL17
RpL14	RpL18A
RpL14	RpL21
RpL14	RpL23A
RpL14	RpL26
RpL14	RpL31
RpL14	RpL34b
RpL14	RpL35A
RpL14	RpL36A
RpL14	RpL39
RpL14	RpL4
RpL14	RpL40
RpL14	RpL41
RpL14	RpL6
RpL14	RpL7
RpL14	RpL7A
RpL14	RpL9
RpL14	RpLP0
RpL14	RpLP1
RpL14	RpS10b
RpL14	RpS11
RpL14	RpS15
RpL14	RpS15Aa
RpL14	RpS16
RpL14	RpS20
RpL14	RpS25
RpL14	RpS26
RpL14	RpS27A
RpL14	RpS28b
RpL14	RpS29
RpL14	RpS3
RpL14	RpS4
RpL14	RpS8
RpL15	RpL21
RpL15	RpL28
RpL17	RpL18A
RpL17	RpL21
RpL17	RpL26
RpL17	RpL27
RpL17	RpL28
RpL17	RpL3
RpL17	RpL31
RpL17	RpL34b
RpL17	RpL35
RpL17	RpL36A
RpL17	RpL39
RpL17	RpL6
RpL17	RpL7
RpL17	RpL7A
RpL17	RpL9
RpL17	RpLP0
RpL17	RpLP1
RpL17	RpS10b
RpL17	RpS11
RpL17	RpS15
RpL17	RpS16
RpL17	RpS2
RpL17	RpS25
RpL17	RpS26
RpL17	RpS27A
RpL17	RpS28b
RpL17	RpS29
RpL17	RpS3
RpL17	RpS3A
RpL17	RpS4
RpL17	sta
RpL18	RpL21
RpL18	RpL23A
RpL18	RpL26
RpL18	RpL27
RpL18	RpL28
RpL18	RpL3
RpL18	RpL31
RpL18	RpL32
RpL18	RpL5
RpL18	RpL7A
RpL18	RpL8
RpL18	RpL9
RpL18	RpS15Aa
RpL18	RpS16
RpL18	RpS17
RpL18	RpS23
RpL18	RpS25
RpL18	RpS26
RpL18	RpS3
RpL18	RpS30
RpL18	RpS8
RpL18	RpS9
RpL18	sta
RpL18A	RpL21
RpL18A	RpL23A
RpL18A	RpL26
RpL18A	RpL28
RpL18A	RpL31
RpL18A	RpL34b
RpL18A	RpL35
RpL18A	RpL36A
RpL18A	RpL39
RpL18A	RpL40
RpL18A	RpL6
RpL18A	RpL7
RpL18A	RpL7A
RpL18A	RpL8
RpL18A	RpL9
RpL18A	RpLP1
RpL18A	RpS10b
RpL18A	RpS11
RpL18A	RpS15
RpL18A	RpS15Aa
RpL18A	RpS16
RpL18A	RpS20
RpL18A	RpS21
RpL18A	RpS25
RpL18A	RpS26
RpL18A	RpS27A
RpL18A	RpS29
RpL18A	RpS3
RpL18A	RpS3A
RpL18A	RpS4
RpL18A	RpS8
RpL18A	sta
RpL21	RpL23A
RpL21	RpL26
RpL21	RpL31
RpL21	RpL32
RpL21	RpL34b
RpL21	RpL35
RpL21	RpL35A
RpL21	RpL36A
RpL21	RpL39
RpL21	RpL4
RpL21	RpL40
RpL21	RpL6
RpL21	RpL7
RpL21	RpL7A
RpL21	RpL9
RpL21	RpLP1
RpL21	RpLP2
RpL21	RpS10b
RpL21	RpS11
RpL21	RpS15
RpL21	RpS16
RpL21	RpS17
RpL21	RpS20
RpL21	RpS21
RpL21	RpS23
RpL21	RpS24
RpL21	RpS25
RpL21	RpS26
RpL21	RpS27A
RpL21	RpS28b
RpL21	RpS29
RpL21	RpS3
RpL21	RpS30
RpL21	RpS3A
RpL21	RpS8
RpL21	RpS9
RpL21	sta
RpL23A	RpL27
RpL23A	RpL29
RpL23A	RpL31
RpL23A	RpL35A
RpL23A	RpL36A
RpL23A	RpL4
RpL23A	RpL40
RpL23A	RpL6
RpL23A	RpL7
RpL23A	RpL9
RpL23A	RpLP1
RpL23A	RpS10b
RpL23A	RpS15
RpL23A	RpS16
RpL23A	RpS21
RpL23A	RpS26
RpL23A	RpS27A
RpL23A	RpS29
RpL23A	sta
RpL26	RpL27
RpL26	RpL28
RpL26	RpL29
RpL26	RpL31
RpL26	RpL32
RpL26	RpL34b
RpL26	RpL35
RpL26	RpL35A
RpL26	RpL36A
RpL26	RpL39
RpL26	RpL40
RpL26	RpL41
RpL26	RpL6
RpL26	RpL7
RpL26	RpL7A
RpL26	RpL9
RpL26	RpLP1
RpL26	RpS10b
RpL26	RpS11
RpL26	RpS15
RpL26	RpS15Aa
RpL26	RpS16
RpL26	RpS2
RpL26	RpS21
RpL26	RpS24
RpL26	RpS25
RpL26	RpS26
RpL26	RpS27A
RpL26	RpS28b
RpL26	RpS29
RpL26	RpS30
RpL26	RpS4
RpL26	RpS8
RpL26	sta
RpL27	RpL29
RpL27	RpL31
RpL27	RpL32
RpL27	RpL34b
RpL27	RpL35A
RpL27	RpL36A
RpL27	RpL41
RpL27	RpL6
RpL27	RpL7
RpL27	RpL7A
RpL27	RpL9
RpL27	RpLP2
RpL27	RpS16
RpL27	RpS17
RpL27	RpS21
RpL27	RpS24
RpL27	RpS25
RpL27	RpS26
RpL27	RpS3
RpL27	RpS30
RpL27	RpS3A
RpL28	RpL29
RpL28	RpL3
RpL28	RpL31
RpL28	RpL32
RpL28	RpL35
RpL28	RpL39
RpL28	RpL4
RpL28	RpL41
RpL28	RpL6
RpL28	RpL7A
RpL28	RpL9
RpL28	RpLP1
RpL28	RpLP2
RpL28	RpS10b
RpL28	RpS11
RpL28	RpS15
RpL28	RpS16
RpL28	RpS2
RpL28	RpS20
RpL28	RpS26
RpL28	RpS29
RpL28	RpS30
RpL28	RpS3A
RpL28	RpS4
RpL28	RpS6
RpL28	RpS8
RpL29	RpL32
RpL29	RpL35
RpL29	RpL40
RpL29	RpL8
RpL29	RpLP1
RpL29	RpS16
RpL29	RpS20
RpL29	RpS25
RpL29	RpS29
RpL29	RpS3
RpL29	RpS30
RpL29	sta
RpL3	RpL36A
RpL3	RpL7
RpL3	RpL7A
RpL3	RpS27A
RpL3	RpS4
RpL3	sta
RpL31	RpL32
RpL31	RpL35
RpL31	RpL36A
RpL31	RpL39
RpL31	RpL41
RpL31	RpL7
RpL31	RpL8
RpL31	RpL9
RpL31	RpLP0
RpL31	RpLP1
RpL31	RpLP2
RpL31	RpS10b
RpL31	RpS11
RpL31	RpS15
RpL31	RpS15Aa
RpL31	RpS16
RpL31	RpS2
RpL31	RpS21
RpL31	RpS23
RpL31	RpS25
RpL31	RpS26
RpL31	RpS27A
RpL31	RpS28b
RpL31	RpS3
RpL31	RpS30
RpL31	RpS4
RpL31	RpS8
RpL31	RpS9
RpL31	sta
RpL32	RpL5
RpL32	RpL7A
RpL32	RpL9
RpL32	RpLP2
RpL32	RpS14a
RpL32	RpS15Aa
RpL32	RpS17
RpL32	RpS19a
RpL32	RpS23
RpL32	RpS26
RpL32	RpS28b
RpL32	RpS3
RpL32	RpS30
RpL32	RpS6
RpL32	RpS8
RpL32	sta
RpL34b	RpL35A
RpL34b	RpL36A
RpL34b	RpL40
RpL34b	RpL6
RpL34b	RpL7
RpL34b	RpL7A
RpL34b	RpL9
RpL34b	RpLP1
RpL34b	RpS10b
RpL34b	RpS11
RpL34b	RpS15
RpL34b	RpS2
RpL34b	RpS20
RpL34b	RpS25
RpL34b	RpS28b
RpL34b	RpS29
RpL34b	RpS3A
RpL34b	RpS4
RpL34b	RpS8
RpL35	RpL36A
RpL35	RpL6
RpL35	RpL7
RpL35	RpS10b
RpL35	RpS15
RpL35	RpS16
RpL35	RpS21
RpL35	RpS25
RpL35	RpS26
RpL35	RpS27A
RpL35	RpS28b
RpL35	RpS3
RpL35	RpS8
RpL35A	RpL39
RpL35A	RpL7
RpL35A	RpLP0
RpL35A	RpLP2
RpL35A	RpS10b
RpL35A	RpS15
RpL35A	RpS25
RpL35A	RpS26
RpL35A	RpS27A
RpL35A	RpS28b
RpL35A	RpS3
RpL35A	RpS4
RpL35A	sta
RpL36A	RpL6
RpL36A	RpL7
RpL36A	RpL7A
RpL36A	RpL9
RpL36A	RpLP0
RpL36A	RpLP1
RpL36A	RpS10b
RpL36A	RpS11
RpL36A	RpS15
RpL36A	RpS16
RpL36A	RpS20
RpL36A	RpS25
RpL36A	RpS26
RpL36A	RpS27A
RpL36A	RpS28b
RpL36A	RpS29
RpL36A	RpS3
RpL36A	RpS4
RpL36A	RpS8
RpL36A	sta
RpL38	RpLP1
RpL38	RpS8
RpL39	RpL40
RpL39	RpL41
RpL39	RpL6
RpL39	RpL7A
RpL39	RpLP0
RpL39	RpLP2
RpL39	RpS16
RpL39	RpS28b
RpL39	RpS4
RpL39	RpS8
RpL4	RpL6
RpL4	RpLP1
RpL4	RpS15
RpL4	RpS15Aa
RpL4	RpS25
RpL4	RpS27A
RpL4	RpS8
RpL4	sta
RpL40	RpL7
RpL40	RpL9
RpL40	RpLP0
RpL40	RpS10b
RpL40	RpS20
RpL40	RpS3A
RpL40	RpS4
RpL40	RpS8
RpL40	sta
RpL41	RpL7A
RpL41	RpS15
RpL41	RpS17
RpL41	RpS2
RpL41	RpS25
RpL41	RpS26
RpL41	RpS27A
RpL41	RpS28b
RpL41	RpS8
RpL41	RpS9
RpL6	RpL7
RpL6	RpL7A
RpL6	RpLP1
RpL6	RpS10b
RpL6	RpS11
RpL6	RpS15
RpL6	RpS20
RpL6	RpS21
RpL6	RpS25
RpL6	RpS26
RpL6	RpS27A
RpL6	RpS28b
RpL6	RpS29
RpL6	RpS3
RpL6	RpS3A
RpL6	RpS8
RpL6	sta
RpL7	RpL7A
RpL7	RpLP1
RpL7	RpS10b
RpL7	RpS15
RpL7	RpS2
RpL7	RpS20
RpL7	RpS21
RpL7	RpS25
RpL7	RpS26
RpL7	RpS27A
RpL7	RpS29
RpL7	RpS3
RpL7	RpS3A
RpL7	RpS8
RpL7	sta
RpL7A	RpL8
RpL7A	RpLP1
RpL7A	RpLP2
RpL7A	RpS10b
RpL7A	RpS11
RpL7A	RpS15
RpL7A	RpS16
RpL7A	RpS23
RpL7A	RpS25
RpL7A	RpS26
RpL7A	RpS30
RpL7A	RpS3A
RpL7A	RpS8
RpL7A	RpS9
RpL7A	sta
RpL8	RpS25
RpL8	RpS26
RpL8	sta
RpL9	RpLP1
RpL9	RpLP2
RpL9	RpS10b
RpL9	RpS11
RpL9	RpS15
RpL9	RpS16
RpL9	RpS21
RpL9	RpS23
RpL9	RpS24
RpL9	RpS25
RpL9	RpS26
RpL9	RpS29
RpL9	RpS3
RpL9	RpS30
RpL9	RpS8
RpL9	sta
RpLP0	RpLP1
RpLP0	RpS10b
RpLP0	RpS15
RpLP0	RpS15Aa
RpLP0	RpS16
RpLP0	RpS20
RpLP0	RpS25
RpLP0	RpS26
RpLP0	RpS29
RpLP0	RpS3
RpLP0	RpS3A
RpLP0	sta
RpLP1	RpS10b
RpLP1	RpS11
RpLP1	RpS15
RpLP1	RpS15Aa
RpLP1	RpS2
RpLP1	RpS20
RpLP1	RpS21
RpLP1	RpS25
RpLP1	RpS26
RpLP1	RpS27A
RpLP1	RpS28b
RpLP1	RpS29
RpLP1	RpS3
RpLP1	RpS3A
RpLP1	RpS4
RpLP1	RpS8
RpLP1	sta
RpLP2	RpS16
RpLP2	RpS17
RpLP2	RpS20
RpLP2	RpS23
RpLP2	RpS26
RpLP2	RpS28b
RpLP2	RpS30
RpLP2	RpS8
RpLP2	RpS9
RpS10b	RpS15
RpS10b	RpS2
RpS10b	RpS20
RpS10b	RpS21
RpS10b	RpS25
RpS10b	RpS26
RpS10b	RpS27A
RpS10b	RpS28b
RpS10b	RpS29
RpS10b	RpS3
RpS10b	RpS3A
RpS10b	RpS4
RpS10b	RpS8
RpS10b	sta
RpS11	RpS15
RpS11	RpS20
RpS11	RpS21
RpS11	RpS25
RpS11	RpS26
RpS11	RpS27A
RpS11	RpS29
RpS11	RpS3
RpS11	RpS3A
RpS11	RpS4
RpS11	RpS8
RpS11	sta
RpS13	RpS17
RpS13	RpS28b
RpS14a	RpS17
RpS14a	RpS28b
RpS14a	RpS8
RpS15	RpS15Aa
RpS15	RpS2
RpS15	RpS20
RpS15	RpS21
RpS15	RpS25
RpS15	RpS26
RpS15	RpS27A
RpS15	RpS28b
RpS15	RpS29
RpS15	RpS3
RpS15	RpS3A
RpS15	RpS4
RpS15	RpS8
RpS15	sta
RpS15Aa	RpS16
RpS15Aa	RpS2
RpS15Aa	RpS20
RpS15Aa	RpS25
RpS15Aa	RpS26
RpS15Aa	RpS30
RpS15Aa	RpS4
RpS16	RpS17
RpS16	RpS23
RpS16	RpS24
RpS16	RpS25
RpS16	RpS26
RpS16	RpS27A
RpS16	RpS28b
RpS16	RpS3
RpS16	RpS30
RpS16	RpS3A
RpS16	RpS4
RpS16	RpS6
RpS16	RpS8
RpS16	RpS9
RpS16	sta
RpS17	RpS24
RpS17	RpS28b
RpS17	RpS30
RpS17	RpS8
RpS17	RpS9
RpS2	RpS25
RpS2	RpS27A
RpS2	RpS3
RpS2	RpS3A
RpS2	RpS8
RpS2	sta
RpS20	RpS21
RpS20	RpS25
RpS20	RpS26
RpS20	RpS27A
RpS20	RpS28b
RpS20	RpS29
RpS20	RpS3
RpS20	RpS3A
RpS20	RpS8
RpS20	sta
RpS21	RpS25
RpS21	RpS26
RpS21	RpS27A
RpS21	RpS28b
RpS21	RpS29
RpS21	RpS3
RpS21	RpS3A
RpS21	RpS4
RpS21	RpS8
RpS21	sta
RpS23	RpS26
RpS23	RpS28b
RpS23	RpS8
RpS25	RpS26
RpS25	RpS27A
RpS25	RpS28b
RpS25	RpS29
RpS25	RpS3
RpS25	RpS3A
RpS25	RpS4
RpS25	RpS8
RpS25	sta
RpS26	RpS28b
RpS26	RpS29
RpS26	RpS3
RpS26	RpS30
RpS26	RpS3A
RpS26	RpS8
RpS26	RpS9
RpS26	sta
RpS27A	RpS29
RpS27A	RpS4
RpS27A	RpS8
RpS27A	sta
RpS28b	RpS3
RpS28b	RpS4
RpS28b	RpS6
RpS28b	RpS8
RpS28b	sta
RpS29	RpS3
RpS29	sta
RpS3	RpS30
RpS3	RpS3A
RpS3	RpS4
RpS3	RpS8
RpS3	RpS9
RpS30	RpS8
RpS3A	RpS8
RpS3A	sta
RpS4	RpS8
RpS4	sta
RpS8	RpS9
RpS8	sta
RpS9	sta
